# Supplementary material for: Comparison of Gender Differences in Intracerebral Hemorrhage in a Multi-Ethnic Asian Population
Source: PLoS One. 2016 Apr 6;11(4):e0152945. doi: 10.1371/journal.pone.0152945 (PMC4822850; doi:10.1371/journal.pone.0152945)
Supplement: S1 Dataset — (XLSX) [file pone.0152945.s001.xlsx]

## Sheet: Data
Subnosah	Subnoaneurysm	Subnoavm	Subnoothers	Edss	Sporean	Age	Tel	Dr	Gender	Ethnic	Oethnic	Smoking	Alcohol	Dominant_Hand	Speak	Ospeak	Marital	Educate	Employ	Job	Morbidhx	Neurohx	Medhx	Surghx	Psyhx	Old_Stroke	Hypt	Dm	Hyperlipidemia	Af	Drug	Drug_Warfarin	Dose_Warfarin	Indication_Warfarin	Drug_Hypt	Drug_Dm	Drug_Lipid	Drug_Plt	Drug_Coagulant	Tdrug	Compliance	Source	Day_Ictus	Icu_Adm	Apache	Ed_Sbp	Ed_Dbp	Glucose	Pregcs_Eye
Na	Na	Na	Na		1	74	Na	Ong PL	1	1	NA	3	2		2	NA	1		3	NA	1	2	2	2	2	2	2	2	12	2	2	2	NA	NA	2	2	2	2	2	NA	0	12	2	2		134	72	7.5	4
Na	Na	Na	Na		1	80	Na	Ong PL	2	1	NA	1	2		2	NA	4		3	NA	1	2	1	2	2	2	11	2	2	2	2	2	NA	NA	2	2	2	2	2	NA	0	11	6	1		221	106		3
Na	Na	Na	Na		1	63	Na	Ng WH	1	1	NA	2	2			NA	3		3	NA	1	1	1	2	2	1	11	11	11	2	1	2	NA	NA	1	1	2	1	2	aspirin, metformin, famotidine, thiamine, vit B complex	1	12	1	2		178	92		3
Na	Na	Na	Na		1	57	Na	I Ng	2	1	NA	2	2		2	NA	2		1	NA	1	2	2	2	2	2	2	2	2	2	2	2	NA	NA	2	2	2	2	2	NA	0	3	3	1		214	114		3
Na	Na	Na	Na		1	93	Na	E Wang	2	1	NA	2	2		5	NA	4		3	NA	2	2	2	2	2	2	2	2	2	2	2	2	NA	NA	2	2	2	2	2	NA	0	11	6	2		172	89	6.8	4
Na	Na	Na	Na		1	66	Na	Ong PL	1	1	NA	2	2		2	NA	1		2	odd job cleaner	1	2	2	2	2	2	12	12	2	2	2	2	NA	NA	2	2	2	2	2	NA	0	11	3	1	23	173	90	13.7	2
Na	Na	Na	Na		1	48	Na	E Wang	1	1	NA	2	2		2	NA	2		1	NK	1	1	1	2	2	1	2	2	2	2	2	2	NA	NA	2	2	2	2	2	NA	2	11	6	1	19	116	65	7.8	2
Na	Na	Na	Warfarin2008		1	79	Na	Ong PL	1	3	NA	2	2	2	2	NA	4		5	NA	1	1	1	2	2	1	11	11	2	1	1	1	AF	5.5mg om	1	2	2	2	1	diltiazen, enelapril, digoxin, thyroxin, lasix, KCL, warfarin	1	11	3	2		140	92	6.9	4
Na	ThrombosedAneurysm2008	Na	Na		1	77	Na	Tan KK	2	1	NA	2	2		5	NA	4		4	NA	1	2	1	2	2	2	11	11	11	2	1	2	NA	NA	1	1	2	1	2	metformin, amlodipine, captopril, aspirin, atenolol, genefibozil	1	11	7	1	6	144	68		4
Na	Na	Na	Na		1	73	Na	TAn KK	1	1	NA	2	2		2	NA	2		1	cobbler	1	2	1	2	2	2	11	2	2	2	2	2	NA	NA	2	2	2	2	2	NA	0	11	5	1	17	179	87	5.2	4
Na	Na	Na	Na		1	73	Na	E Wang	1	1	NA	2	2	2	5	NA	2		3	NA	1	1	1	2	2	2	11	11	11	2	1	2	NA	NA	1	1	1	1	2	ticlid, tolbutamide, captopril, amlodipine, atenolol, losec, simvastatin	1	11	6	1	32	234	124	10	4
Na	Na	Na	Warfarin2008		1	47	Na	E Wang	2	2	NA	2	2		1	NA	2		4	NA	1	2	1	2	2	2	11	11	11	2	1	1	3mg on	heart	1	1	1	1	1	warfarin, aspirin, clopidrogel, glipizide, enalapril, ISDM, acarsoce, KCL, lasix, simvastatin, GTN, losec, trimetazidine, bisoprolol, co-amoxicillin	1	11	6	1	19	133	84	15.8	1
Na	Na	Na	Na		1	75	Na	E Wang	2	1	NA	2	2		5	NA	4		3	NA	3	2	1	2	2	2	12	11	0	2	2	2	NA	NA	2	2	2	2	2	NA	0	12	4	2		135	87	12.8	1
Na	Na	Na	Na		1	69	Na	GM/TAn KK	1	1	NA	2	2		5	NA	1		3	NA	2	1	1	2	1	1	11	2	11	2	2	2	NA	NA	2	2	2	2	2	NA	0	12	1	2		111	58	7.9	4
Na	Na	Na	Na		1	57	Na	Ong PL	1	1	NA	3	2		5	NA	1		3	NA	2	1	1	2	2	1	11	2	2	2	1	2	NA	NA	2	2	2	1	2	aspirin, hallperidol	2	11		2		174	104	9.8	4
Na	Na	Na	Na		1	92	Na	I Ng	2	1	NA	2	2		5	NA	4		3	NA	1	2	2	2	2	2	2	2	2	2	2	2	NA	NA	2	2	2	2	2	NA	0	11	2	2		229	117		4
Na	Na	Na	Na		1	72	NA	P Hwang	1	1	NA	2	2			NA				NA	1	1	1	2	2	1	11	2	0	2	2	2	NA	NA	2	2	2	2	2	NA	0	11	3						1
Na	Na	Na	Na		1	76	NA	Tan KK	2	1	NA	2	2			NA				NA	3	1	1	2	2	2	11	2	0	2	1	2	NA	NA	1	2	2	2	2	amlodipine	1	11	7						1
Na	Na	Na	Na		1	57	NA	P Hwang	1	1	NA	2	2	2	2	NA	2		1	Businessman	1	2	1	2	2	2	11	2	0	2	2	2	NA	NA	2	2	2	2	2	NA	0	11	3						4
Na	Na	Na	Na		1	39	NA	Ong PL	1	1	NA	2	2			NA				NA	1	2	1	2	2	2	11	11	11	2	1	2	NA	NA	2	2	2	2	2	NK	1	11	3						1
Na	Na	Na	Na		1	84	NA	P Hwang	1	1	NA	2	2			NA			3	NA	1	2	2	2	2	2	2	2	0	2	2	2	NA	NA	2	2	2	2	2	NA	0	11	4						1
Na	Na	Na	Na		1	70	NA	Ong PL	2	1	NA	2	2			NA				NA	2	1	1	2	2	2	2	2	0	2	2	2	NA	NA	2	2	2	2	2	NA	0	11	7						1
Na	Na	Na	Na		1	55	NA	Tan SH	2	1	NA	2	2			NA				NA	1	2	1	2	2	2	2	2	0	2	2	2	NA	NA	2	2	2	2	2	NA	0	11	2						3
Na	Na	Na	Na		1	52	NA	Tan KK	1	2	NA	2	2			NA			1	NK	1	2	2	2	2	2	2	2	0	2	2	2	NA	NA	2	2	2	2	2	NA	0	11				290			4
Na	Na	Na	Na		1	77	NA	P Hwang	2	1	NA	2	2			NA				NA	1	1	1	2	2	1	11	2	11	2	1	2	NA	NA	1	2	1	1	2	ticlid, imdex, simvastatin, bisoprolol, lasix, apironolactone, candesartan, bisolvon	1	11	4
Na	Na	Na	Warfarin200407		1	75	NA	Tan SH	2	1	NA	2	2			NA				NA	1	2	1	2	2	2	11	2	11	1	1	1	1.5mg	AF	1	2	2	2	1	warfarin	1	11	3						3
Na	Na	Na	Na		1	52	NA	Tan SH	1	1	NA	2	2			NA				NA						2	2	2	0	2		2	NA	NA	2	2	2	2	2			12
Na	Na	Na	Na		1	60	NA	Yeo TT	2	1	NA	2	2			NA			3	NA		2	1	1	2	2	11	11	11	2	1	2	NA	NA	1	1	2	2	2	tolbutamide, ursofalk, losec, ca co3, atenolol, enalapril, neogobion, S/C recormon, IM B12 mthly	1	11	1						3
Na	Na	Na	Warfarin200408		1	47	NA	Tan SH	1	1	NA	2	2			NA			3	ex bus driver	1	1	1	2	2	2	11	2	0	2	1	1	2.5mg	Cardiogenic stroke	1	2	2	2	1	warfarin	2	11	6						3
Na	Na	Na	Na		1	70	NA	Yeo TT	1	1	NA	2	2			NA	2			NA	1	2	1	2	2	2	11	11	0	2	1	2	NA	NA	2	2	2	2	2	NK	1	11	1						1
Na	Na	Na	Na		1	50	NA	Seow WT	1	1	NA	2	2			NA			1	NK	1	2	2	2	2	2	12	2	2	2	2	2	NA	NA	2	2	2	2	2	NA	0	12	6			157	112		4
Na	Na	Na	Na		1	79	NA	Yeo TT	2	1	NA	2	2			NA			3	NA	2	1	1	2	2	1	11	11	11	2	1	2	NA	NA	1	1	1	1	2	aspirin, simvastatin, fluxetine, fostum gel, metformin, enalapril	2	11	1						1
Na	Na	Na	Na		1	69	NA	Tan KK	1	1	NA	2	2			NA				NA		1	1	2	2	1	11	2	0	2	1	2	NA	NA	2	2	2	1	2	aspirin	1	11	4						1
Na	Na	Na	Na		1	76	NA	Tan KK	2	1	NA	1	2			NA			3	NA	3	1	1	2	2	1	11	2	0	2	1	2	NA	NA	2	2	2	1	2	aspirin	1	11	2						1
Na	Na	Na	Na		1	72	NA	Tan KK	1	1	NA	2	2			NA			3	NA	1	2	1	1	2	2	11	11	0	2	1	2	NA	NA	1	2	2	2	2	atenolol, adalat LA, span K, losec, sangobion	1	11	3						1
Na	Na	Na	Na		1	59	NA	Tan KK	1	1	NA	2	2			NA				NA	1	2	2	2	2	2	2	2	0	2	2	2	NA	NA	2	2	2	2	2	NA	0	11	4						1
Na	Na	Na	Na	1	1	77	NA	P Hwang	1	1	NA	1	1			NA			3	NA	1	2	1	2	2	2	11	2	0	2		2	NA	NA		2	2	2	2			11	6						1
Na	Na	Na	Warfarin200505		2	72	NA	Tan SH	1	1	NA	2	2			NA				NA	1	2	1	2	2	2	2	2	11	1	1	1	?	AF	2	2	2	2	1	warfarin	1	12	1						4
Na	Na	Na	Na	1	1	70	NA	Yeo TT	1	1	NA	2	2		5	NA		0	3	NA	1	2	1	2	2	2	11	2	0	2		2	NA	NA	2	2	2	2	2		0	11	3						1
Na	Na	Na	Na	1	1	77	NA	P Hwang	1	1	NA	2	2		2	NA			3	NA	1	1	1	2	2	1	11	11	11	1	1	2	NA	NA		2		1	2	aspirin	1	11	3						1
Na	Na	Na	Na		1	53	NA	Yeo TT	2	1	NA	2	2			NA				NA	1	2	1	2	2	2	2	2	0	2	2	2	NA	NA	2	2	2	2	2	NA	0	11	3						4
Na	Na	Na	Na	1	1	66	NA	Yeo TT	2	1	NA	2	2		5	NA				NA	1	2	2	2	2	2	2	2	0	2	2	2	NA	NA	2	2	2	2	2	NA	0	11	4						1
Na	Na	Na	Na	1	1	63	NA	Yeo TT	1	1	NA	2	2		2	NA		0		NA	1	2	1	2	2	2	11	11	0	2		2	NA	NA	2	2	2	2	2			11	5						1
Na	Na	Na	Warfarin200509	1	1	66	NA	I Ng	1	1	NA	2	2			NA				NA	1	2	1	2	2	2	11	11	0	1	1	1		AF				2	1	warfarin		11	3						1
Na	Na	Na	Warfarin200510	1	1	64	NA	I Ng	1	1	NA	2	2		5	NA	4	1	3	NA	2	1	1	1	2	1	11	2	0	2	1	1	5.5mg	MVR	2	2	2	2	1	warfarin	1	11	1						2
Na	Na	Na	Na		1	74	NA	NL/	1	1	NA	3	2			NA				NA	1	1	1	2	2	1	11	2	0	2	1	2	NA	NA	1	2	2	1	2	atenolol, aspirin, atenolol, enalapril, adalat	1	11	3						4
Na	Na	Na	Warfarin200513		1	82	NA	P Hwang	2	4	Eurasian	2	2			NA	4		4	NA	1	2	1	2	2	2	11	2	0	1	1	1	1.5mg and 2 mg alter	AF	2	2	2	2	1	warfarin	1	11	4			145	65		2
Na	Na	Na	Na		2	77	NA	Seow WT	1	1	NA	2	2			NA	2		3	NA	1	1	1	2	2	1	11	11	0	2	1	2	NA	NA	1	1	2	1	2	cardiprin	1	3	3						1
Na	Na	Na	Na		1	64	NA	Tan SH	1	1	NA	1	2			NA			3	NA	1	1	1	2	2	1	11	2	11	2	1	2	NA	NA	2	2	2	2	2	?	2	11	7			220	110		3
Na	Na	Na	Warfarin200526		1	50	NA	Tan KK	1	1	NA	2	2			NA			1	2nd hand car dealer	1	2	1	2	2	2	11	11	11	1	1	1	2.5mg	AF	1	1	1	2	1	warfarin, enalapril, metformin, glipizide, fenofibrate, lovastatin	1	11	1			222	131		1
Na	Na	Na	Na		1	64	NA	Tan KK	2	1	NA	2	2			NA			3	NA	2	2	1	2	2	1	11	11	0	2	1	2	NA	NA	1	1	2	2	2	atenolol, metformin	1	11	2			241	123		1
Na	Na	Na	Na		2	64	NA	Yeo TT	1	4	Filipino	2	2		1	NA	2		3	NA	1	1	1	2	2	1	11	2	11	2	1	2	NA	NA	2	2	2	1	2	aspirin	1	11	5			258	147		1
Na	Na	Na	Warfarin200529		2	45	NA	Ong PL	1	1	NA	2	2		2	NA				NA	1	1	1	1	2	1	2	11	0	2	1	1	3mg	Mechanical valve replacement	2	2	2	2	1	warfarin	1	11	6			133	63
Na	Na	Na	Na		1	17	Na	Tan SH	1	1	NA	2	2		1	NA	1	4	6	NA	1	2	2	2	2	2	2	2	0	2	2	2	NA	NA	2	2	2	2	2	NA	0	11	7			82	62		1
Na	Na	Na	Warfarin200532		1	72	Na	I Ng	1	2	NA	2	2		5	NA	2	1	3	NA	2	1	1	2	2	1	11	2	11	2	1	1	2.5mg	Posterior circulation CVA	2	2	1	2	1	warfarin, simvastatin, cal vit B, vit B complex	2	11	5			173	105	8.2	1
Na	Na	Na	Na		1	66	Na	Ong PL	1	1	NA	2	2		5	NA	2	1	3	NA	2	1	1	2	2	1	11	2	11	2	1	2	NA	NA	1	2	2	2	2	?	1	11	5			220	116		1
Na	Na	Na	Na		1	67	Na	Ong PL	1	1	NA	2	2		2	NA	2	1	3	NA	3	1	1	2	2	1	11	2	11	2	2	2	NA	NA	2	2	1	2	2	simvastatin	1	11	3			205	115		1
Na	Na	Na	Na		2	31	Na	Tan SH	1	2	NA	2	2		1	NA	1		1	NK	1	2	2	2	2	2	2	2	0	2	2	2	NA	NA	2	2	2	2	2	NA	0	11	7			137	86		1
Na	Na	Na	Na	1	1	78	Na	I Ng	2	1	NA	2	2			NA	4	0	3	NA	1	1	1	2	2	2	11	2	0	2	1	2	NA	NA	1	2	2	2	2	?	1	11	2			248	122		1
Na	Na	Na	Na	1	1	74	Na	P Hwang	2	1	NA	2	2		2	NA	2	4	3	NA	2	2	1	1	2	2	11	11	0	2	1	2	NA	NA	2	2	2	2	2	NA	1	11	1			60		12.1	1
Na	Na	Na	Na	1	1	52	Na	Ong PL	2	1	NA	2	2		5	NA	1	1	3	NA	2	1	2	2	2	2	2	2	0	2	2	2	NA	NA	2	2	2	2	2	NA	0	11	3			194	98		1
Na	Na	Na	Na	1	1	69	Na	Tan SH	2	1	NA	2	2		2	NA	2	1	4	NA	1	1	1	2	2	1	11	11	0	2	1	2	NA	NA	1	2	2		2	?	1	11	4			205	136		2
Na	Na	Na	Na	1	1	54	NA	Yeo TT	2	1	NA	2	2		6	NA	2	0	3	NA	3	1	1	2	2	1	2	11	11	2	1	2	NA	NA	1	1	1	1	2	enalapril, ISDN, zocor, nifidepine, aspirin, methyldopa	1	11	3			247	163	5.4	1
Na	Na	Na	Na	1	1	55	Na	Tan KK	1	2	NA	2	2		3	NA	2		3	NA	2	1	1	2	2	1	11	2	11	2	1	2	NA	NA		2		2	2	?		11	4			126	84	11.8	1
Na	Na	Na	Na	1	1	79	Na	Tan KK	2	1	NA	2	2		2	NA	2	0	4	NA	1	2	2	1	2	2	2	2	0	2	2	2	NA	NA	2	2	2	2	2	NA	0	11	4			184	75		4
Na	Na	Na	Na		1	48	Na	Ng WH	2	3	NA	2	2		1	NA	2	3	1	sales person at 7/11	1	2	1	2	2	2	11	2	12	2	1	2	NA	NA	1	2	2	2	2	ventolin	2	11	1			206	128		4
Na	Na	Na	Na		1	53	Na	Tan SH	1	1	NA	2	2		5	NA	1	1	3	NA	1	1	1	2	2	1	2	11	11	2	1	2	NA	NA	2	1	1	1	2	Aspirin, tolbutamide, metformin, ticlid	1	12	6			166	102	7.4	4
Na	Na	Na	Warfarin200606	1	1	77	Na	Tan SH	2	1	NA	2	2		5	NA	4	2	4	NA	1	1	1	2	2	1	11	2	0	1	1	1	3m alter 3.5mg	AF	1	2	2	2	2	Captopril, Digoxine	1	11	7			159	88	7.3	4
sa	Na	Na	Na	1	1	48	Na	I Ng	2	1	NA	2	2		2	NA	2		4	NA	1	2	1	2	2	2	11	2	0	2	1	2	NA	NA	1	2	2	2	2	?	1	11	7			82	44		1
Na	Na	Na	Na	1	1	90	Na	Tan SH	2	1	NA	2	2		5	NA	4	1	3	NA	3	1	1	2	2	1	11	2	0	2	1	2	NA	NA	1	2	2	2	2	isosorbide dinitrate, amlodipine, becloforter/inhaler, ventolin inhaler, sangobion, atenolol, lasix, lasix, losec	1	11	5			218	100	10.4	1
Na	Na	Na	Na	1	1	84	Na	Ong PL	2	1	NA	2	2		5	NA	4	1	3	NA	3	1	1	2	2	1	11	2	0	2	1	2	NA	NA	1	2	2		2	?	1	11	6			156	91		1
Na	Na	Na	Na		1	79	Na	GM	2	1	NA	2	2		5	NA	4	1	3	NA	1	2	1	2	2	2	11	2	0	2	1	2	NA	NA	1	2	1	2	2	atenolol, amlodipine, ticlid	1	11	7			166	98	7.5	4
Na	Na	Na	Na		1	60	Na	I Ng	1	1	NA	2	2		2	NA	2		1	NK	1	2	1	2	2	1	11	2	11	2	1	2	NA	NA	2	2	2	1	2	ticlid	1	11	4			190	128		2
Na	Na	Na	Na		1	82	Na	E Wang	1	1	NA	2	2		5	NA	4	1	3	NA	1	2	1	2	2	2	2	2	0	1	1	2	NA	NA	2	2	2	2	2	becloforte MDI, predisolone, fluimucil	1	11	6			200	103	6.5	1
Na	Na	Na	Na	1	1	84	Na	Tan SH	1	1	NA	2	2		5	NA	4	1	3	NA	1	2	1	1	2	2	11	11	0	2	1	2	NA	NA	1	1	2	2	2	metformin, nefedipine, enalapril	1	11	4			241	115		1
Na	Na	Na	Na	1	1	76	Na	P Hwang	1	1	NA	2	2		5	NA	2		5	NA	1	1	2	2	2	1	2	2	0	2	2	2	NA	NA	2	2	2	2	2	NA	0	11	6			220	111		1
Na	Na	Na	Na	1	1	89	Na	I Ng	2	1	NA	2	2			NA	4		3	NA	1	2	1	1	2	2	11	2	0	2	2	2	NA	NA	1	2	2	1	2	aspirin, thyroxine, vit B complex, adalat LA	1	11	4			206	85	9.7	1
Na	Na	Na	Na	1	2	89	Na	Tan SH	2	1	NA	2	2		5	NA	4		3	NA	3	1	1	2	2	2	11	11	0	2	1	2	NA	NA	1	1	2	2	2	amlodipine, lactulose, senna, folic acid, pyridoxine, thiamine, essential, ananex, tramadol, losec, frusemide, span k	1	11	2			246	111	15.8	1
Na	Na	Na	Na	1	1	84	Na	I Ng	2	1	NA	2	2		5	NA	4		3	NA	1	2	1	2	2	2	11	2	0	2	2	2	NA	NA	2	2	2	2	2	NA	0	11	3			237	133	6.7	1
Na	Na	Na	Na		2	44	Na	Ong PL	1	1	NA	2	2		2	NA	2		1	Chef	1	2	1	2	2	2	11	2	0	2	2	2	NA	NA	2	2	2	2	2	NA	2	11	1			228	118	7.4	1
Na	Na	Na	Na		1	39	Na	E Wang	2	3	NA	2	1	2	1	NA	2		1	Property agent	1	2	1	2	2	2	11	2	12	2	2	2	NA	NA	2	2	2	2	2	NA	2	12	2			207	121		4
Na	Na	Na	Na		1	73	Na	I Ng	1	1	NA	2	2			NA				NA	1	1	1	2	2	1	11	2	0	2	2	2	NA	NA	2	2	2	2	2	NA	2	11	2			200	100	9.4	1
Na	Na	Na	Warfarin2006		1	85	Na	Ong PL	2	1	NA	2	2	2	5	NA	4		3	NA	2	1	1	2	2	2	2	11	0	2	1	1	2mg on	Pulmonary embolism	2	1	2	2	1	warfarin, thyroxine, folate, Princi B Forte, Cal Carbonate Vit D, tolbutamide, Remeron, losec, sangobion	1	11	3			189	81		4
Na	Na	Na	Na		2	80	Na	Ong PL	2	1	NA	2	2		5	NA	4	1	3	NA	1	2	1	1	2	2	2	2	0	2	1	2	NA	NA	2	2	2	2	2	glucosamine, cimetidine, celebrex, veragel	1	11	6			165	99	6.6	3
Na	Na	Na	Na		1	80	Na	Ng WH	2	1	NA	2	2	2	5	NA	3		3	NA	2	1	1	2	2	1	11	11	0	1	1	2	NA	NA	1	2	1	1	2	aspirin, simvastatin, dipyridamole, amiodarone	1	11	5	2		204	128		1
Na	Na	Na	Na		1	52	NA	E Wang	1	1	NA	2	2		2	NA	2		1	Technician	1	2	2	2	2	2	2	2	0	2	2	2	NA	NA	2	2	2	2	2	NA	0	11	5			204	108	8.9	1
Na	Na	Na	Warfarin2007		1	60	Na	Tan SH	1	1	NA	2	2			NA			3	WC bound	1	1	1	2	2	1	11	11	11	1	1	1	1mg om	AF	1	1	1	2	1	warfarin, metformin, zocor, digoxin, atenolol	1	11	3			206	124	14.7	1
Na	Na	Na	Na		1	49	Na	Ong PL	1	2	NA	2	2			NA	2		1	NK	1	2	1	2	2	2	11	2	0	2	2	2	NA	NA	1	2	2	2	2		1	11	1	1	21	164	86	4.1	1
Na	Na	Na	Na		1	64	Na	Ong PL	2	1	NA	2	2			NA				NA	1	2	1	2	2	2	11	2	0	2	1	2	NA	NA	1	2	2	2	2	?	1	11	2			199	123		2
Na	Na	Na	Na		1	77	Na	Tan SH	2	2	NA	2	2		1	NA	4		3	NA	1	2	1	2	2	2	2	2	0	2	2	2	NA	NA	2	2	2	2	2	NA	0	11	7			168	64		1
Na	Na	Na	SHI2007		1	84	Na	I NG	2	1	NA	2	2		5	NA	4		5	NA	3	1	1	2	2	1	11	11	0	2	1	2	NA	NA	1	1	2	2	2	NK	1	11	2			153	87		4
SAH2007	Na	Na	Na		2	41	Na	E WAng	2	4	Filipino	2	2		1	NA	2		1	maid	1	2	1	2	2	2	11	2	0	2	1	2	NA	NA	1	2	2	2	2	NK	2	11	7			72	44	13.8	1
Na	Na	Na	Warfarin2007		1	75	Na	E Wang	2	1	NA	2	2		5	NA	4		5	NA	1	1	1	2	2	1	11	11	0	1	1	1	3mg om	AF	1	1	1	1	1	warfarin, aspirin, enalapril, frusemide, ISMN, tolbutamide, adalat, propronolol, carbiomizole	1	11	2			182	101	8.9	4
Na	Na	Na	Warfarin2007		1	87	Na	Ong PL	2	1	NA	2	2	2	5	NA	4		3	NA	2	2	1	2	2	2	2	2	0	2	1	1	NK		2	2	2	2	1	warfarin was stopped 5/7 ago as INR 8	1	11	4	2		165	71	7.6	3
Na	Na	Na	Na		1	77	Na	Tan KK	1	1	NA	2	2		2	NA	2		5	NA	1	2	1	2	2	2	2	11	0	2	1	2	NA	NA	2	1	2	2	2	metformin, rhiniam SR, diovan	1	11	4	1	26	194	108	9	1
Na	Na	Na	Na		2	57	Na	Tan SH	2	4	Filipino	2	2	2	1	NA	2		1	domestic helper	1	1	2	2	2	2	11	2	0	2	1	2	NA	NA	1	2	2	2	2	nifedipine	1	11	5	2		212	102	12.6	1
Na	Na	Na	Na		1	18	Na	E Wang	2	1	NA	2	2	2	1	NA	1	4	6	NA	1	2	2	2	2	2	2	2	0	2	2	2	NA	NA	2	2	2	2	2	NA	0	2	5	2					4
Na	Na	Na	Na		1	72	Na	Ong PL	2	1	NA	2	2			NA	2		4	NA	1	2	1	2	2	2	11	2	0	2	1	2	NA	NA	1	2	2	1	2	aspirin, amlodipine	1	11	6			149	71	9.4	1
Na	Na	Na	Na		1	54	Na	Ng WH	1	1	NA	2	1			NA	2		1	NA	1	2	1	2	1	2	2	2	2	2	2	2	NA	NA	2	2	2	2	2	NA	0	11	4	1		224	111		2
Na	Na	Na	Na		1	87	Na	Tan KK	2	1	NA	2	2	2	5	NA	4		3	NA	2	2	1	2	2	2	11	2	0	1	1	2	NA	NA	2	2	2	1	2	ticlid	1	11	6	2		202	118		1
Na	Na	Na	Na		1	59	Na	E Wang	2	1	NA	0	0	0	0	NA	2		3	NA	1	1	1	2	2	1	11	2	11	2	1	1	warfarin		1	2	1	2	1	warfarin, digoxin, enalapril, simvastatin	1	11	7	1		228	97	10.3	1
Na	Na	Na	Na		2	66	Na	I Ng	1	1	NA	2	2	2	2	NA	2		3	NA	1	1	1	2	2	1	11	2	0	2	2	2	NA	NA	2	2	2	2	2	NA	0	11	6	1		251	150		1
Na	Na	Na	Na		1	67	Na	I Ng	2	1	NA	2	2	2	2	NA	2		3	NA	1	1	1	2	2	1	11	2	11	2	1	2	NA	NA	1	2	1	1	2	ticlid, atenolol, losec, enalapril, imdur, simvastatin	1	11	2	2		254	69	10.1	1
Na	Na	Na	Na		2	45	Na	Tan KK	2	4	Myamar	2	2	2	1	NA	1		1	NK	1	2	2	2	2	2	2	2	0	2	2	2	NA	NA	2	2	2	2	2	NA	0	11	6	1		136	75	8.9	1
Na	Na	Na	Na		1	69	Na	Ong PL	1	1	NA	2	2			NA	2		1	Shoe repair	1	2	1	2	2	2	11	2	0	1	1	1	?	NK	1	2	2	2	1	warfarin, enalapril, digoxin, losec, lasix, spironolactone	1	11	6	1		167	65	8	3
Na	Na	Na	Na		1	55	Na	Ong PL	2	1	NA	2	2	2		NA	2		1	NA	1	2	1	2	2	2	11	2	11	2	1	2	NA	NA	1	2	1	2	2	atenolol, lovastatin, HCTZ	1	11	6	2		161	84		4
Na	Na	Na	Na		1	73	Na	Ong PL	2	2	NA	2	2	2	3	NA	2		3	NA	2	2	1	2	2	2	2	2	11	2	1	2	NA	NA	2	2	2	2	2	mist KCL, losec, thyroxine, fludocortisone	1	11	3	2		197	70	7.3	3
Na	Na	Na	Na		1	68	Na	Tan SH	1	1	NA	2	2			NA	2		3	NA	2	1	2	2	2	1	2	2	0	2	0	2	NA	NA	0	0	0	0	0	NK	0	11	6			217	130	9.4	1
Na	Na	Na	Na		1	89	Na	Tan KK	1	1	NA	2	2		5	NA	4		3	NA	1	2	2	2	2	2	2	2	0	2	2	2	NA	NA	2	2	2	2	2	NA	0	11	3	2		228	94	6.1	3
Na	Na	Na	Na		1	64	Na	E Wang	1	1	NA	2	2		5	NA	2		4	NA	1	2	1	2	2	2	11	2	0	2	2	2	NA	NA	2	2	2	2	2	NA	2	11	5	1		189	88		1
Na	Na	Na	Na		1	60	Na	Tan KK	1	1	NA	1				NA	2		1	hawker	1	2	1	2	2	2	11	2	11	2	1	2	NA	NA	1	2	1	2	2	atenolol, adalat LA, captopril, posaconazole, lovastatin	1	11	1			186	79		1
Na	Na	Na	Na		2	79	Na	Ong PL	2	1	NA					NA	4		4	NA	1	2	1	2	2	2	11	11	0	2	1	2	NA	NA	1	1	2	2	2	CA Vit D, nootropil, irbesartan, Isosobide 5-mononitrate, metformin	1	3	5			196	126	19	1
Na	Na	Na	Na		1	67	Na	Tan SH	1	1	NA	3	2		5	NA	2		3	NA	1	2	1	2	2	2	11	2	0	2	2	2	NA	NA	2	2	2	2	2	NA	0	11	7	2		168	97		1
Na	Na	Na	Na		1	35	Na	E Wang	2	1	NA	2	2			NA	1		1	Accountant	1	2	1	1	2	2	12	2	0	2	1	2	NA	NA	2	2	2	2	2	TCM	0	11	5	1		138	90		1
Na	Na	Na	Na		1	81	Na	Ng WH	1	1	NA	2	2	2	2	NA	2		3	NA	1	2	1	2	2	2	11	2	2	1	1	2	NA	NA	1	2	2	2	2	norvasc, nebivolol, tanakan, glucosamine	1	4	3	2					4
Na	Na	Na	Na		1	64	Na	Ong PL	2	1	NA	2	2		2	NA	4		3	NA	2	1	1	2	1	2	2	2	2	2	1	2	NA	NA	2	2	2	2	2	adefovir, lamivudine, vit B complex, spironolactone, senna, losec, domperidone	1	11		1		133	60	5.8	4
Na	Na	Na	Na		1	61	Na	Ong PL	1	2	NA	2	2		3	NA	2		3	NA	1	2	1	2	2	2	11	11	11	2	1	2	NA	NA	1	1	2	2	2	renalvite, norvasc, losec, sangobion, caco3, fybogel, senna, prazocin, tolbutamide	1	11	1			200	88	16.6	1
Na	Na	Na	Na		1	55	Na	E Wang	1	3	NA	1	2			NA	2		1	Taxi-driver	1	2	2	2	2	2	2	2	2	2	2	2	NA	NA	2	2	2	2	2	NA	0	11	2	1		186	104		4
Na	Na	Na	Na		1	85	Na	Ng WH	2	2	NA	2	2			NA	4		3	NA	3	1	1	2	2	1	11	11	11	2	1	2	NA	NA	1	2	1	2	2	NK	1	11	1	2		128	71	13.5	2
SAH2008	Na	Na	Na		1	54	Na	E Wang	2	1	NA	2	2		2	NA	2		3	NA	3	2	1	2	2	2	2	2	2	2	1	2	NA	NA	2	2	2	2	2	nifidipine R, prednisolone, ISDN, domperidone, atenolol, ferrous fomerae	1	11	7	2		202	108		1
Na	Na	Na	Na		1	68	Na	E WAng	2	1	NA	2	2		5	NA	1		3	NA	1	2	1	2	2	2	2	2	2	2	2	2	NA	NA	2	2	2	2	2	NA	0	11	7	1		126	63	8.1	1
Na	Na	Na	Warfarin200801		1	83	Na	Ong PL	2	1	NA	2	2		5	NA	4		3	NA	1	2	1	2	2	2	11	11	11	1	1	1	2.5mg om	AF	1	1	1	2	1	warfarin, enalapril, digoxin, bisoprolol, simvastatin, KCL, insulin, lasix	1	11	3	1		223	122	9.8	1
Na	Na	Na	Na		1	70	Na	Ong PL	1	1	NA	2	2		2	NA	2		1	taxi-driver	1	2	1	2	2	2	11	2	2	2	2	2	NA	NA	2	2	2	2	2	NA	2	11	2	1		240	168		1
Na	Na	Na	Na		1	64	Na	Ong PL	1	1	NA	2	2		5	NA			3	NA	1	2	1	2	2	2	2	2	2	2	2	2	NA	NA	2	2	2	2	2	NA	0	11	6	2		165	88	9.4	1
Na	Na	Na	Warfarin2008		1	72	Na	Tan KK	2	1	NA	2	2			NA	4		3	NA	1	2	1	2	2	2	11	2	0	2	1	1	1.5mg om	Tricuspid regurgutation	1	2	2	2	1	warfarin, digoxin, frusemide, nifetex	1	11	5	2		205	99	7	1
Na	Na	Na	Na		1	94	Na	Ang BT	1	1	NA	2	2		5	NA	4		3	NA	1	2	1	1	2	2	2	2	2	2	2	2	NA	NA	2	2	2	2	2	NA	0	11	2	2		144	37	5.4	1
Na	Na	Na	Na		1	79	Na	E Wang	1	3	NA	2	2		4	NA	4		3	NA	2	1	1	1	2	2	11	11	2	2	1	2	NA	NA	2	2	2	2	2	vit B complex, glipizide	11	11	4	2		171	78	14.9	4
Na	Na	Na	Na		1	89	Na	Ang BT	2	1	NA	2	2		5	NA	4		3	NA	1	2	1	2	2	2	11	11	2	2	2	2	NA	NA	2	1	2	1	2	aspirin, bisoprolol, ferrous furamate, GTN, ISMN, metformin, losec, thyroxine	1	11	4	2		168	102	8.1	1
Na	Na	Na	Warfarin2008		1	61	Na	Ong PL	1	1	NA				1	NA	2		1	security guard	1	2	1	1	2	2	11	2	2	2	1	1	mitral valve replacement	3mg alt with 3.5mg	1	2	2	2	1	warfarin, enalapril, atenolol, amlodipine	1	11	7	1	26	186	95	8.8	1
Na	Na	Na	Na		1	65	Na	E WAng	2	1	NA					NA			5	NA	1	2	1	2	2	2	11	2	2	2	2	2	NA	NA	2	2	2	2	2	NA	0	11	1	1	3	121	71	7.2	1
Na	Na	Na	Warfarin2008		1	62	Na	Tan KK	2	1	NA					NA			4	NA	1	1	1	2	2	1	11	2	11	1	1	1	3mg om	AF	2	2	1	2	1	warfarin, simvastatin, colchicine, losec	1	11	2	2		217	114	8.7	1
Na	Na	Na	Na		1	40	Na	Tan KK	1	1	NA	3	2		2	NA	1		1	Taxi-driver	1	2	1	2	2	2	11	2	2	2	2	2	NA	NA	2	2	2	2	2	NA	2	11	3	1		191	121		4
Na	Na	Na	Na		1	76	Na	E Wang	2	1	NA	2	2	2	2	NA	2		3	NA	1	1	1	2	2	1	11	2	2	2	1	2	NA	NA	1	2	2	1	2	ticlid, cozaar, neuroforte, ISDN, cal D	1	11	7	1		182	95		4
Na	Na	Na	Na		1	83	Na	Tan KK	1	1	NA					NA			3	NA	2	1	1	2	2	1	11	2	11	2	1	2	NA	NA	1	2	1	1	2	ticlid	1	11	2	2		191	120	8.8	1
Na	Na	Na	Na		1	74	Na	Ang BT	2	1	NA	2	2			NA			3	NA	2	1	1	2	2	1	11	11	11	2	1	2	NA	NA	1	1	1	1	2	aspirin, atenolol, enalapril, metformin, simvastatin, losec, vit B complex	1	11	3	1	24	166	63		1
Na	Na	Na	Na		1	42	Na	Ong PL	1	1	NA	1	2			NA	2		1	NA	1	2	1	2	2	2	11	2	11	2	1	2	NA	NA	1	2	2	2	2	norvasc	2	11	2	1	20	207	109	11.7	1
Na	Na	Na	Na		1	55	Na	TAn KK	2	2	NA				3	NA	2		4	NA	1	2	1	2	2	2	11	11	11	2	1	2	NA	NA	1	1	1	2	2	renalvite, losec, fe fumarate, nifedepine LA, enalapril, imdur, s/c insulatard, recomom	1	11	3	1	22	218	93	27.2	1
Na	Na	Na	Warfarin200401		1	70	NA	P Hwang	1	1	NA	2	2			NA				NA	1	2	1	2	2	2	11	2	11	1	1	1		AF	1	2	1	2	1	warfarin	1	11	4						1
Na	Na	Na	Warfarin200403		1	56	NA	Seow WT	2	1	NA	2	2			NA	1		3	NA	1	1	1	2	2	1	11	2	0	1	1	1		MVR	11	2	2	2	1	warfarin	1	11				145	60		4
Na	Na	Na	Na		1	78	NA	Ong PL	1	1	NA	2	2			NA	2			NA	1	2	1	2	2	2	11	2	0	2		2	NA	NA	2	2	2	2	2	NK	1	11	6						1
Na	Na	Na	Warfarin200504		1	52	NA	Ong PL	1	1	NA	2	1			NA			1	NA	1	1	1	2	2	1	11	2	11	1	1	1	?	AF	2	2	2	2	1	warfarin	1	11	5						3
Na	Na	Na	Warfarin200519		1	71	NA	Yeo TT	1	1	NA	3	2			NA				NA	1	2	1	2	2	2	11	2	11	1	1	1	3mg	AF	1	2	2	2	1	warfarin, enalapril	1	12	5			204	103		4
Na	Na	Na	Warfarin200521		1	63	NA	Seow WT	1	1	NA	2	2			NA			3	NA	1	2	1	1	2	2	2	2	0	2	1	1		Mechanical valve	2	2	2	2	1	warfarin	1	11	3			163	89		1
Na	Na	Na	Na		1	68	NA	Yeo TT	2	1	NA	2	2			NA				NA	1	2	1	2	2	2	11	2	0	2	1	2	NA	NA	1	2	2	2	2	?	1	11	7			206	119		1
Na	Na	Na	Na		1	59	NA	P Hwang	2	1	NA	1	2			NA				NA	1	2	2	2	2	2	2	2	0	2	2	2	NA	NA	2	2	2	2	2	NA	0	12	2						4
Na	Na	Na	Na		2	70	NA	NL/	2	1	NA	2	2			NA				NA	1	2	2	2	2	2	2	2	0	2	0	2	NA	NA	2	2	2	2	2	NA	0	3	1			170	80		4
Na	Na	Na	Na		1	76	NA	I Ng	1	1	NA	2	2			NA				NA	3	1	1	1	2	1	11	2	0	2	1	2	NA	NA	1	2	2	1	2	enalapril, aspirin	1	11	2			198	96		3
Na	Na	Na	Na	1	1	46	Na	E Wang	1	1	NA	2	2		1	NA	2		1	NK	1	1	1	2	2	2	11	11	11	2	1	2	NA	NA	2	2	1	1	2	Aspirin, simvastatin	1	11	2			242	150	9.8	1
Na	Na	Na	Warfarin200603	1	1	75	Na	Tan KK	2	2	NA	2	2		3	NA	4	0	4	NA	1	1	1	2	2	1	11	11	11	1	1	1	1mg om	AF	1	1	1	2	1	Warfarin, enalapril, simvastatin, flucimucil, diltiazem, carbimazole, amiodarone	1	11	7			155	89	13.7	4
Na	Na	Na	Na	1	2	63	Na	E Wang	2	1	NA	2	2		2	NA	4		4	NA	1	2	1	2	2	2	11	2	11	2		2	NA	NA		2		2	2		1	11	5			256	72		1
Na	Na	Na	Warfarin200604	1	1	68	Na	Ong PL	1	1	NA	1	2		2	NA	2	2	3	NA	2	1	1	1	2	1	11	2	0	1	1	1	3.5mg om	AF, mitral valve replacement	1	2	2	2	1	Warfarin, digoxin, lisinopril, atenolol, amlodipine	1	11	7			177	83	9	4
Na	Na	Na	Na		1	51	Na	E Wang	2	2	NA		2	2	3	NA	2		4	NA	1	2	1	2	2	2	11	2	0	2	2	2	NA	NA	2	2	2	2	2	NA	0	3	4			147	66		1
Na	Na	Na	Na	1	1	65	Na	E Wang	1	1	NA	2	2		5	NA	2	0	3	NA	1	2	1	2	2	2	11	11	0	2		2	NA	NA		2	2	2	2	?	1	11	3			190	92	8.8	1
Na	Na	Na	Na		1	72	Na	P Hwang	2	3	NA	2	2		1	NA	4	1	3	NA	1	2	1	2	2	2	11	2	11	2	1	2	NA	NA	1	2	2	2	2	atenolol	1	11	7			161	73	6.7	4
Na	Na	Na	Warfarin200608	1	1	70	Na	I Ng	2	1	NA	2	2		5	NA	4	1	3	NA	1	1	1	2	2	1	11	2	0	1	1	1	2.5mg om	AF	2	2	2	2	1	Warfarin, digoxin, ISMN, atenolol	1	11	5			162	79	8.7	3
Na	Na	Na	Na		1	39	Na	I Ng	1	1	NA	2	2		1	NA	2	5	1	Private tutor	3	2	1	2	2	2	2	2	11	2	1	2	NA	NA	2	2	1	2	2	simvastatin	1	11	2			173	113	8.5	4
Na	Na	Na	Na		1	51	Na	P Hwang	2	1	NA	2	2		2	NA	2		4	NA	1	2	2	2	2	2	2	2	0	2	2	2	NA	NA	2	2	2	2	2	NA	0	11	3			145	84	10.7	4
Na	Na	Na	Na	1	1	86	Na	I Ng	2	1	NA	2	2		5	NA	4		3	NA	2	2	1	2	2	2	11	2	0	2	1	2	NA	NA	1	2	2	1	2	aspirin, Vit D, atenolol	1	11	3			195	127	7.3	4
Na	Na	Na	Na	1	1	78	Na	E Wang	2	1	NA	2	2			NA			3	NA	2	1	2	1	2	2	2	2	0	2	2	2	NA	NA	2	2	2	2	2	NA	0	11	6			161	89	11.9	1
Na	Na	Na	Na	1	1	64	Na	E Wang	2	1	NA	2	2		5	NA	2		3	NA	1	1	1	1	2	1	11	11	11	2	1	2	NA	NA	1	1	1	1	2	losec, aspirin, pravastatin, tolbutamide	1	11	2			180	94		1
Na	Na	Na	LC200612 / MD200609	1	1	62	Na	E Wang	1	2	NA	1	2	2		NA	2		1	postman	1	2	2	2	2	2	2	2	0	2	2	2	NA	NA	2	2	2	2	2	NA	0	11	4			260	120		1
Na	Na	Na	Na	1	1	46	Na	Ong PL	1	1	NA	2	2			NA	1		1	NK	1	2	2	2	2	2	2	2	0	2	2	2	NA	NA	2	2	2	2	2	NA	0	11	7			223	136	10.3	1
Na	Na	Na	Na		1	73	Na	P Hwang	1	1	NA	3	1	2	2	NA	2		3	NA	1	2	1	1	2	2	11	11	11	2	1	2	NA	NA	1	1	1	1	2	atenolol, glibencalmide, ISDN, cardipin, lovastatin, trimetizide	1	12	1			162	86	8.8	4
Na	Na	Na	Na		1	56	Na	E Wang	1	1	NA	2	2		2	NA	2		4	NA	1	2	1	2	2	2	11	2	0	2	2	2	NA	NA	2	2	2	2	2	NA	2	11	2			166	67	13.8	1
Na	Na	Na	Na		1	86	Na	Ong PL	1	1	NA	3	2			NA	4		3	NA	2	1	1	1	2	1	11	2	0	2	1	2	NA	NA	1	2	2	2	2	amlodipine, calcium Vit D, theophylline SR,	1	11	2			199	109		4
Na	Na	Na	Na		1	97	Na	Tan SH	2	1	NA	2	2	2	5	NA	4		3	NA	1	2	2	2	2	2	2	2	0	2	2	2	NA	NA	2	2	2	2	2	NA	0	11	3			207	100		1
SAH2006	Na	Na	Na		1	20	Na	I Ng	2	1	NA	2	2	2	1	NA	1		3	NA	1	2	1	2	2	2	11	2	0	2	1	2	NA	NK	1	2	2	2	2	amlodipine, renalvite enalaprit, calcitrol, cal acetate, lasix, prazosin, aspirin	1	11				161	88	7.7	4
Na	Na	Na	Warfarin200625		1	76	Na	E Wang	1	1	NA	2	2	2	5	NA	2		3	NA	1	1	1	2	2	1	11	2	0	1	1	1	1mg om	AF	2	2	2	2	1	warfarin, carbimazole	1	11				188	119	8.5	3
Na	Na	Na	Na		1	64	Na	Ong PL	2	2	NA	1	2	2	1	NA	2		3	NA	1	2	1	1	2	2	11	11	11	2	2	2	NA	NA	2	2	2	2	2	NA	2	3	6			131	72	10.2	1
Na	Na	Na	Na		1	76	Na	Ong PL	2	1	NA	1	2		5	NA	4		4	NA	1	2	1	2	2	2	11	2	0	2	1	2	NA	NA	2	2	2	2	2	diclofenac, glucosamine sulphate	1	11	5			212	94		1
Na	Na	Na	Na		1	54	Na	I Ng	2	1	NA	2	2		2	NA	2		3	NA	1	1	1	2	2	1	11	2	11	2	1	2	NA	NA	1	2	1	1	2	aspirin, atenolol, amlodipine, simvastatin, senna, vit B complex	1	11	1			209	108	8.3	1
Na	Na	Na	Na		1	75	Na	Ng WH	1	2	NA	2	2		3	NA	2		3	NA	1	2	1	2	2	2	11	11	0	2	1	2	NA	NA	1	2	2	2	2	NK	1	11	1			118	85	7.9	1
Na	Na	Na	Na		1	47	Na	I Ng	1	1	NA		1		2	NA	1		1	odd job labourer	1	2	2	2	2	2	12	2	0	2	2	2	NA	NA	2	2	2	2	2	NA	0	11	1			222	122	10.4	4
Na	Na	Na	Na		1	60	Na	E Wang	1	1	NA	1	1	2	2	NA	2			NA	1	2	1	2	2	2	11	2	0	2	2	2	NA	NA	2	2	2	2	2	NA	0	11	3	1	29	217	134	12	1
Na	Na	Na	Na		1	71	Na	E Wang	2	1	NA	2	2		5	NA				NA	1	2	1	2	2	2	11	2	0	1	1	2	NA	NA	1	2	1	2	2	ticlid	1	11	5			210	96		1
Na	Na	Na	Na		1	62	Na	Tan KK	1	1	NA	1	1	2	2	NA	2		1	Taxi-driver	1	2	1	2	2	2	11	2	12	2	2	2	NA	NA	2	2	2	2	2	not on med	2	12		2					4
Na	Na	Na	Warfarin2007		1	85	Na	Tan SH	1	1	NA	3	2			NA	2			NA	1	2	1	1	2	2	11	2	11	1	1	1	2mg om	AF	1	2	2	2	1	warfarin, atenolol, digoxin	1	11	4	2		198	86	7.5	3
Na	Na	Na	Na		1	76	Na	Tan SH	1	1	NA	1	2			NA			3	NA		1	1	2	2	1	11	2	11	2	1	2	NA	NA	1	2	1	1	2	aspirin, losec, ISDN, atenolol, norvasc, simvastatin	1	11	2			244	116	9.4	1
Na	Na	Na	Na		1	50	Na	Ong PL	1	1	NA	2	2	2	2	NA	2		1	electrician	1	1	1	2	2	1	11	11	0	2	2	2	NA	NA	2	2	2	2	2	NA	2	11	4	1		184	99	17.5	1
Na	Na	Na	Warfarin2007		1	84	Na	I Ng	2	1	NA	2	2		5	NA	4		3	NA	2	1	1	2	2	2	11	11	0	2	1	1	1.5mg mon-sat, 1mg sun	vulvular heart replacement	2	2	2	2	1	warfarin	1	11	7			138	69	8.5	1
Na	Na	Na	Na		1	45	Na	Tan SH	1	1	NA	2	2		2	NA	2		1	NK	1	2	1	2	2	2	11	2	0	2	2	2	NA	NA	2	2	2	2	2	NA	2	11	4	1		238	129	8.9	1
Na	Na	Na	Warfarin2007		1	62	Na	E Wang	1	1	NA	3	1	2	2	NA	2		3	NA	1	2	1	2	2	1	11	2	11	1	1	1	warfarin 3mg om	AF	1	1	2	1	1	warfarin, aspirin, simvastatin, enalapril, atenolol, norvasc	1	11	7	1		234	124	9.6	1
Na	Na	Na	Na		1	67	Na	I Ng	2	1	NA	2	2	2	5	NA	2		3	NA	2	2	1	2	2	2	2	11	0	2	1	2	NA	NA	2	2	2	2	2	NA	0	11	6			125	65		1
Na	Na	Na	Na		1	53	Na	Ong PL	2	1	NA				2	NA	2		4	NA	1	2	1	2	2	2	11	2	11	2	1	2	NA	NA	1	2	1	2	2	nifetex, simvastatin, famotidine	1	11	7	1	26	216	111		1
Na	Na	Na	Na		1	75	Na	I Ng	1	2	NA					NA				NA	1	2	1	2	2	2	11	2	0	2	2	2	NA	NA	2	2	2	2	2	NA	2	11	2	1		258	144	10.4	4
Na	Na	Na	Na		2	66	Na	Ong PL	2	1	NA	2	2			NA			3	NA	1	1	1	2	2	1	11	11	2	2	1	2	NA	NA	2	2	2	2	2	NK	1	3	4	1		120	100		1
Na	Na	Na	Na		2	26	Na	E Wang	2	2	NA	2	2		3	NA	2		1	maid	1	2	2	2	2	2	2	2	2	2	2	2	NA	NA	2	2	2	2	2	NA	0	11	4	1		139	87	7.2	4
Na	Na	Na	Na		1	72	Na	Ong PL	1	1	NA	2	2			NA			3	NA	1	1	1	2	2	1	11	11	2	2	1	2	NA	NA	1	1	2	1	2	atenolol, plavix, captopril, tolbutamide	1	11	4			162	86	5.4	4
Na	Na	Na	Na		1	32	Na	Ong PL	2	1	NA	2	2			NA	1		1	admin officer	1	2	1	2	2	2	11	11	0	2	1	2	NA	NA	1	1	2	2	2	amlodipine, metformin, captopril	1	11	4	1		232	123	17.7	1
Na	Na	Na	Na		1	86	Na	Ong PL	1	1	NA	1	2			NA				NA	1	2	1	2	2	2	11	2	11	2	1	2	NA	NA	1	2	1	1	2	aspirin, amlodipine, simvastatin	1	11	5	2		137	64	9	1
Na	Na	Na	Na		1	77	Na	Ong PL	1	1	NA				5	NA			3	NA	1	1	2	2	2	1	11	2	11	2	1	2	NA	NA	2	2	1	1	2	aspirin, ca vit D, simvastatin, dypiridymole	2	11	2	1		183	100		1
Na	Na	Na	Na		1	66	Na	Tan KK	1	1	NA	2	2			NA	2			NA	1	1	1	2	2	1	11	11	11	2	1	2	NA	NA	1	1	1	2	2	lovastatin, gemfinrozil, digoxin, nifedipine, atenolol	1	11	6	1	35	198	83	13.8	3
Na	Na	Na	Na		1	83	Na	TAn KK	2	1	NA					NA	2		3	NA	1	2	2	2	2	2	2	2	2	2	2	2	NA	NA	2	2	2	2	2	NA	0	11	2	1	24	179	85	10	1
Na	Na	Na	Na		1	63	Na	Tan KK	2	1	NA	2	2	1	2	NA	2		4	NA	1	2	1	2	2	2	11	2	2	2	1	2	NA	NA	1	2	2	2	2	atenolol	1	11	5	2		190	95	5.9	4
Na	Na	Na	Na		1	53	Na	I Ng	1	4	Indian	1	1		1	NA	2		3	NA	1	2	1	2	2	2	11	11	11	2	1	2	NA	NA	1	2	1	1	2	ticlid, simvastatin, enalapril, amlodipine, ISDN, losec, bisoprol	1	11	6	1	30	222	93	7.3	1
Na	Na	Na	Na		1	73	Na	Tan KK	2	1	NA					NA				NA	1	2	1	2	2	2	11	11	11	2	1	2	NA	NA	1	2	1	2	2	enalapril, metformin, cal vit D, simvastatin, salbutamol MDL, theophylline	1	11	2	1	24	173	85	6.8	1
Na	Na	Na	Na		1	54	NA	Ong PL	1	1	NA	2	2	2		NA			1	NA	1	2	1	2	2	2	2	11	11	2		2	NA	NA	2	1	2	2	2	NK	1	12	7						4
Na	Na	Na	Na		1	77	NA	P Hwang	2	1	NA	2	2			NA				NA	1	2	1	1	2	2	11	11	0	2		2	NA	NA			2	2	2		0	11							1
Na	Na	Na	Na		1	49	NA	P Hwang	2	1	NA	2	2			NA				NA	1	2	1	2	2	1	11	11	0	2	1	2	NA	NA	1	1	2	2	2	NA	1	11	5						1
Na	Na	Na	Na		1	64	NA	Ong PL	1	2	NA	2	2			NA			5	NA	1	1	1	2	2	1	11	2	0	2	1	2	NA	NA	1	2	2	2	2	adalat	1	11	1						3
SAH2005	Na	Na	Na		1	78	NA	Tan Kk	1	1	NA	2	2			NA				NA	1	2	2	2	2	2	2	2	0	2	2	2	NA	NA	2	2	2	2	2	NA	0	11	7						1
Na	Na	Na	Na		1	54	NA	P Hwang	1	1	NA	2	2			NA			1	us driver	1	2	1	2	2	2	11	2	11	2	1	2	NA	NA	1	2	1	2	2	atenolol, enalapril, lovastatin	1	12	2						4
Na	Na	Na	Na	1	1	60	NA	Tan KK	1	1	NA	1	2			NA				NA	1	2	1	2	2	2	11	2	0	2	1	2	NA	NA	1	2	2	2	2	Na	1	11	1						4
Na	Na	Na	Na	1	1	81	NA	Seow WT	2	1	NA	2	2		5	NA	4	0	3	NA	1	2	1	2	2	2	2	2	0	2	2	2	NA	NA	2	2	2	2	2	NA	0	11	7						3
Na	Na	Na	Na		1	63	NA	P Hwang	1	1	NA	1	1			NA				NA	1	2	2	2	2	2	2	2	0	2	2	2	NA	NA	2	2	2	2	2	NA	0	11	5						4
Na	Na	Na	Na		1	71	NA	Ong PL	1	1	NA	1	2			NA	2	1	5	Retireed painter	1	1	1	1	2	1	11	2	11	2	1	2	NA	NA	1	2	2	1	2	captopril, aspirin	2	11	3						4
Na	Na	Na	Na		1	64	NA	Tan KK	2	1	NA	1	2			NA				NA	1	2	2	2	2	2	2	2	0	2	2	2	NA	NA	2	2	2	2	2	NA	0	11	2			239	60		1
Na	Na	Na	Na		1	52	NA	Seow WT	1	1	NA	2	2			NA				NA	1	2	2	2	2	2	11	2	12	2	1	2	NA	NA	1	2	12	2	2	atenolol	1	12	3			165	91		4
Na	Na	Na	Warfarin200522		1	57	NA	P Hwang	2	1	NA	2	2			NA				NA	1	2	1	2	1	2	11	11	0	2	1	1	5.5mg	DVT	1	1	1	2	1	warfarin, captopril, metformin, lavastantin	1	11	1			157	69		4
Na	Na	Na	Na		1	81	NA	P Hwang	2	1	NA	2	2			NA				NA	1	2	2	2	2	2	2	2	12	2	2	2	NA	NA	2	2	2	2	2	NA	0	12	7			139	83		4
Na	Na	Na	Na		1	86	NA	I Ng	2	1	NA	2	2			NA				NA	3	2	1	2	2	1	2	2	0	2	2	2	NA	NA	2	2	2	2	2	NA	0	11	7						1
Na	Na	Na	Na		1	85	NA	P Hwang	1	1	NA	2	2			NA			3	NA	1	2	1	2	2	2	11	11	11	2	1	2	NA	NA	1	2	1	1	2	atenolol, simvastatin, aspirin	1	11	2			211	86		1
Na	Na	Na	Na		1	72	NA	NL/I Ng	1	1	NA	3	2			NA			5	Retired hospital adminstrator	1	2	1	2	1	1	11	11	11	2	1	2	NA	NA	1	2	1	1	2	atenolol, lovastantin, ticlid	1	11	5						4
SAH2005	Na	Na	Na		1	57	NA	P Hwang	1	2	NA	2	2			NA				NA	1	2	1	2	2	2	2	2	0	2	2	2	NA	NA	2	2	2	2	2	NA	0	2	5			270	118		3
Na	Na	Na	Na		1	58	NA	Ng WH	1	1	NA	1	2			NA				NA	1	2	1	2	2	2	11	2	2	2	2	2	NA	NA	2	2	2	2	2	NA	0	12	7			148	88	5.36	4
Na	Na	Na	Na		1	83	Na	Tan KK	1	1	NA	2	2		5	NA	4	1	3	NA	1	2	2	2	2	2	2	2	0	2	2	2	NA	NA	2	2	2	2	2	NA	2	11	4			175	77		4
SAH2005	Na	Na	Na		1	80	Na	I Ng	2	1	NA	2	2		5	NA	4	1	3	NA	1	2	1	2	2	2	11	11	0	2	1	2	NA	NA	1	1	2	2	2	?	2	11	5			163	93		1
Na	Na	Na	Na		1	86	NA	Ng WH	1	1	NA	2	2			NA				NA	1	2	1	2	2	2	11	2	0	2	1	2	NA	NA	1	2	2	2	2	norvasc	2	11	6			165	92		4
Na	Na	Na	Na		1	75	Na	Ng WH	1	1	NA	2	2		5	NA	2	1	3	NA	1	2	1	2	2	2	11	2	0	2	1	2	NA	NA	1	2	2	2	2	?	1	11	6			190	87		4
Na	Na	Na	Na	1	1	68	Na	Ong PL	1	1	NA	2	2		5	NA	4	1	3	NA	1	1	1	2	2	2	2	11	0	2	1	2	NA	NA	2		2	2	2	? DM drug	2	11	3			161	80	19.7	4
Na	Na	Na	Na		1	54	NA	Ng WH	1	1	NA	2	2		2	NA	2	0	1	Messaging center	1	2	1	2	2	2	11	2	12	2		2	NA	NA		2	2	2	2	NA		12	2			206	105		4
Na	Na	Na	Na		1	47	Na	Tan KK	1	1	NA	2	2		2	NA	1	0	3	NA	1	2	1	2	2	2	11	11	0	2	1	2	NA	NA	1	1	2	2	2	NA	2	12	2			162	95	23.4	4
Na	Na	Na	Na		1	74	Na	NL/	1	4	Eurasian	1	2		1	NA	2		5	NA	1	2	1	2	2	2	11	2	11	2	1	2	NA	NA	1	2	1	1	2	Aspirin, atenolol, ISDN, span K, lovastatin, lasix, enalapril	1	11	2			139	81	8.2	4
Na	Na	Na	Na		2	59	Na	Tan SH	1	4	Cambodian	3	2		5	NA	2		5	Retireed civil serveant	1	2	1	2	2	2	11	11	11	2	1	2	NA	NA	1	1	2	2	2	coversyl, vasteral, indipamide	1	2	7			141	83		3
Na	Na	Na	Warfarin200610	1	1	57	Na	Ong PL	1	2	NA	3	2		3	NA	2	1	1	NK	1	2	1	1	2	2	11	2	11	2	1	1	2mg	mitral valve regurgitation	1	2	1	2	2	Lasix, hydralazine, spirololactone, zocor	1	11	1			153	100	5.4	4
Na	Na	Na	Na		1	83	Na	I Ng	1	3	NA	3	1		4	NA	4	1	3	NA	1	2	1	2	2	2	11	2	0	2	1	2	NA	NA	1	2	2	2	2	nifedipine, dolpoxene	1	11	7			250		14	2
Na	Na	Na	Na		1	52	Na	Tan KK	1	2	NA	1	2		3	NA	2		1	Technician	1	2	2	2	2	2	11	2	12	2	1	2	NA	NA	1	2	2	2	2	atenolol, lisinopril	1	11	7			136	76	9.7	2
Na	Na	Na	Na		1	59	Na	Ong PL	1	1	NA	1	2		1	NA	2		3	NA	1	1	1	1	2	1	11	11	11	2	1	2	NA	NA	1	1	2	1	2	aspirin, norvasc, atenolol, metformin, captopril, glibenclamide, vit C, senna	1	12	1			204	94	9.9	4
Na	Na	Na	Na	1	1	89	Na	Ng WH	1	1	NA	2	2		5	NA	4	1	3	NA	1	1	1	2	2	1	11	2	0	1	1	2	NA	NA	1	2	2	1	2	amiodarone, aspirin, hydrochloride, vit B complex, prazocin	1	11	7			216	125	6.2	1
Na	Na	Na	Na	1	1	61	Na	E Wang	2	1	NA	2	2		2	NA	2		5	NA	1	1	1	2	2	1	11	2	11	2	1	2	NA	NA	1	2	1	2	2	enalapril, simvastatin, losec, bisoprolol, ISDN	1	11	6			255	97	10	1
Na	Na	Na	Warfarin200614	1	1	48	Na	Tan KK	2	1	NA	2	2		2	NA	1		3	NA	1	1	1	2	2	1	11	2	11	2	1	1	NK	CVA	2	2	1	1	1	Warfarin, aspirin, simvastatin	1	11	7			235	147		1
Na	Na	Na	Na	1	1	50	Na	P Hwang	2	1	NA	2	2		2	NA	2			NA	1	2	2	2	2	2	2	2	0	2	2	2	NA	NA	2	2	2	2	2	NA	0	11	1			148	79	9.6	1
Na	Na	Na	DC200615		1	62	Na	Ong PL	1	3	NA	2	2			NA	2		5	NA	1	2	1	2	2	2	11	11	11	2	1	2	NA	NA	1	1	1	2	2	lovastatin, metformin, famotidine, captopril, atenolol, glibenclamide	1	11	7			226	115	5.9	4
Na	Na	Na	Na	1	1	77	Na	Tan SH	1	1	NA	3	2		5	NA	2		5	NA	1	2	1	2	2	2	11	2	11	2	2	2	NA	NA	2	2	2	2	2	NA	2	11	7			163	74		1
Na	Na	Na	Na	1	1	86	Na	Tan SH	1	1	NA	2	2	2	5	NA	4		3	NA	1	1	1	2	2	1	2	2	0	2	1	2	NA	NA	2	2	2	2	2	Na Cl SR, losec	1	11	2			179	50	10.4	2
Na	Na	Na	Warfarin200617		1	73	Na	P Hwang	2	4	Eurasian	1	2	2	1	NA	2		4	NA	1	1	1	2	2	1	11	2	11	1	1	1	3.5mg	AF	2	2	1	2	2	ISDN, lovastatin, lasix, predisolone, becloforte	1	12	7			232	122	8.7	4
Na	Na	Na	Na	1	1	71	Na	P Hwang	1	1	NA	3	2		1	NA	2		3	NA	1	1	1	2	2	1	11	11	11	2	1	2	NA	NA	1	2	1	1	2	aspirin, atenolol, lovastatin, L thyroxine, adalat LA, flumucil	1	11	4			145	70	8.2	3
Na	Na	Na	Na		1	64	Na	Tan KK	1	1	NA	1	1	2	2	NA	2		5	NA	1	2	1	2	2	2	11	2	11	2	1	2	NA	NA	1	2	1	1	2	apirin, enalapril, atenolol, simvastatin	1	3	4			125	78	7.1	4
Na	Na	Na	Na		1	67	Na	Tan KK	1	1	NA	2	2	2	5	NA	1		3	NA	1	1	1	2	2	1	11	2	0	2	1	2	NA	NA	1	2	2	2	2	atenolol	1	11	5			198	91	9.6	3
Na	Na	Na	Na		1	54	Na	I Ng	1	1	NA	2	1		2	NA	2		1	NK	1	2	1	2	2	2	11	2	2	2	2	2	NA	NA	2	2	2	2	2	NA	2	11	1			220	124		4
Na	Na	Na	Na		1	61	Na	Ong PL	2	1	NA	2	2	2	2	NA	2		1	tailor	1	2	1	2	2	2	2	2	11	2	2	2	NA	NA	2	2	2	2	2	NA	0	11	5			149	98		4
Na	Na	Na	Na		1	52	Na	Ng WH	1	1	NA	2	2		2	NA	2		1	NK	1	1	1	2	2	1	11	11	0	2	1	2	NA	NA	1	1	2	2	2	?	1	11	5			200	123	10	1
Na	Na	Na	Na		2	83	Na	I Ng	2	1	NA	2	2	2	5	NA	4		3	NA	1	2	1	2	2	2	11	11	0	2	1	2	NA	NA	1	1	2	1	2	aspirin, ISDN, diltiazem, glibenclamide, metoprolol	1	11	3			197	84	12.4	3
Na	Na	Na	Na		1	77	Na	E Wang	2	1	NA	2	2	2	5	NA	2		3	NA	1	2	1	2	1	2	11	2	11	2	1	2	NA	NA	2	2	2	2	2	antidepressent	1	11	5	2		160	82	16.5	1
Na	Na	Na	Na		1	78	Na	Tan SH	2	1	NA	2	2		5	NA	3		2	blind	1	1	1	2	2	1	11	11	0	2	2	2	NA	NA	2	1	2	2	2	s/c insulin	1	11	6			212	64		3
Na	Na	Na	Na		1	76	Na	I Ng	1	1	NA	3	2	2	2	NA	2		5	NA	1	2	1	2	2	2	11	11	11	2	1	2	NA	NA	1	1	1	2	2	atenolol, metformin, tolbutamide, lovastatin	1	12	5	2		169	79	12.9	4
Na	Na	Na	Na		1	54	Na	Ong PL	2	2	NA	2	2	2	3	NA	2		4	NA	1	2	1	2	2	2	11	11	0	2		2	NA	NA	1	2	2	2	2	NA	1	11	5			195	89		1
Na	Na	Na	Na		1	69	Na	E Wang	1	1	NA	3	2		2	NA	2		3	NA	1	1	1	2	2	1	11	2	11	1	1	2	NA	NA	2	2	1	1	2	aspirin, digoxin, simvastatin	1	11	2	1		200	103	9.8	1
Na	Na	Na	Na		1	51	Na	Tan SH	1	1	NA	1	1		2	NA			1	NA	1	2	1	2	2	2	11	2	0	2	2	2	NA	NA	2	2	2	2	2	NA	2	11	6	1		237	139	9.2	1
Na	Na	Na	Na		1	54	Na	Ng WH	2	1	NA	2	2		2	NA	2		2	Baby sitter	1	2	2	2	2	2	2	2	12	2	2	2	NA	NA	2	2	2	2	2	NA	0	11	3	1		158	98	6.6	4
Na	Na	Na	Na		1	46	Na	Tan KK	1	1	NA	3	2		2	NA	2		1	Senior technician	1	2	1	2	2	2	2	2	0	2	2	2	NA	NA	2	2	2	2	2	NA	2	12	6	2		143	81	6.6	4
Na	Na	Na	Na		1	55	Na	I Ng	2	1	NA	2	2	2	2	NA	2		1	shop assistant	1	2	1	2	2	2	11	2	12	2	2	2	NA	NA	2	2	2	2	2	NA	0	11	5	2		235	131	7	4
Na	Na	Na	Na		1	68	Na	I Ng	1	2	NA	2	2	2	1	NA	4		5	NA	2	1	1	2	2	1	11	2	11	2	1	2	NA	NA	1	2	1	1	2	aspirin, hytrin, zocor, famotidine, enalapril	1	11	2	2		161	130	10.9	1
Na	Na	Na	Na		1	63	Na	Tan KK	1	2	NA	1	2		3	NA	2		5	NA	1	2	1	2	2	2	2	2	2	2	1	2	NA	NA	2	2	2	2	2	rifampicin, isonzid	1	12	4	2		130	83	7.8	4
Na	Na	Na	Warfarin2007		1	54	Na	Tan SH	1	1	NA	2	2		2	NA	2		1	NK	1	1	1	2	2	1	11	11	11	2	1	1	3.5mg om	Infarct	1	1	1	2	1	warfarin, enalapril, simvastatin, metformin, sertraline, bisoprolol	1	11	4	1		197	108		1
Na	Na	Na	Na		1	107	Na	Tan SH	2	1	NA	2	2		5	NA	4		3	NA	1	2	1	2	2	2	2	2	0	2	2	2	NA	NA	2	2	2	2	2	NA	0	11	1	2		221	116	6.1	1
Na	Na	Na	Na		1	57	Na	Ong PL	1	1	NA	2	2			NA	1		3	NA	2	2	1	2	2	2	11	2	2	2	1	2	NA	NA						NK		11	2			141	85	6.5	4
Na	Na	Na	Cavernous_haemangioma2002		1	27	Na	TAn KK	1	1	NA	2	2	2	1	NA	1		1	IT	1	1	1	2	2	1	2	2	0	2	2	2	NA	NA	2	2	2	2	2	NA	0	11	6			129	70	7.1	4
Na	Na	Na	Na		1	49	Na	E Wang	1	1	NA	2	2	2	2	NA	2		1	time-keeper at bus station	1	2	2	2	2	2	2	2	0	2	2	2	NA	NA	2	2	2	2	2	NA	0	11	2	2		192	106	4.7	4
Na	Na	Na	Na		1	80	Na	TAn KK	1	2	NA	2	2		1	NA	1		3	NA	1	2	1	2	2	2	11	11	11	2	1	2	NA	NA	1	1	1	2	2	amlodipine, lovastatin,metformin, tolbutamide	1	12	6			149	74		4
Na	Na	Na	Na		1	79	Na	I Ng	2	1	NA					NA			3	NA	1	2	1	2	2	2	11	2	0	2	2	2	NA	NA	2	2	2	2	2	NA	0	11	2	1	29	230	110	14.5	1
Na	Na	Na	Na		1	54	Na	Tan KK	1	1	NA	2	2		2	NA	1		1	diamond cutter	1	2	1	2	2	2	11	2	2	2	2	2	NA	NA	2	2	2	2	2	NA	2	11	7	2		183	108	7.7	4
Na	Na	Na	Na		1	47	Na	I Ng	1	1	NA	2	2	2	2	NA	2		1	Hawker	1	2	1	2	2	2	11	2	2	2	1	2	NA	NA	1	2	2	2	2	NA	1	11	5	2		162	111	8.4	3
Na	Na	Na	Na		1	86	Na	Tan KK	2	1	NA				5	NA	4		3	NA	1	1	1	2	2	1	11	11	2	1	1	1	2.5mg alternating with 3mg	stroke	2	2	2	2	1	warfarin, isosorbide 5, hydrocholothiazide, hydrotyurina	1	11	5	2		145	72	7.1	1
Na	Na	Na	Na		1	42	Na	I Ng	2	2	NA	2	2	2	1	NA	2		4	NA	1	2	2	2	2	2	2	12	2	2	2	2	NA	NA	2	2	2	2	2	NA	0	12	3	2		108	66	10.3	4
Na	Na	Na	Na		1	61	Na	Ng WH	2	1	NA					NA	2		3	NA	2	1	2	2	2	1	11	2	2	2	1	2	NA	NA	1	2	2	2	2	almodipine, neurofort	1	11		2		131	72	9.1	4
Na	Na	Na	Na		1	43	Na	Ng WH	1	1	NA	2	2			NA			1	NK	1	2	1	2	2	2	11	2	12	2	2	2	NA	NA	2	2	2	2	2	NA	2	11	7	2		175	117	8.8	4
Na	Na	Na	Na		1	69	Na	Ong PL	1	1	NA	2	1			NA			0	NA	1	2	2	2	2	2	2	2	2	2	2	2	NA	NA	2	2	2	2	2	NA	0	11	6	1	27	256	100	9.9	1
Na	Na	Na	Na		2	32	Na	E Wang	2	4	Burmese	2	2		6	NA	2		1	Burmese	1	2	2	2	2	2	2	2	2	2	2	2	NA	NA	2	2	2	2	2	NA	0	11	6	2	24	244	115	5.2	1
Na	Na	Na	Na		1	42	Na	Ang BT	1	1	NA	1	2		2	NA	2		1	baker	1	2	2	2	2	2	2	2	2	2	2	2	NA	NA	2	2	2	2	2	NA	0	11	2	2		128	74	5.6	4
Na	Na	Na	Na		1	81	Na	Ang BT	1	1	NA	2	2		5	NA	1		3	NA	2	1	1	2	2	2	2	2	2	2	1	2	NA	NA	2	2	2	2	2	losec, folic acid, sangobion	1	11	1	2		151	73	15.4	4
Na	Na	Na	Na		1	82	Na	Ong PL	2	1	NA	2	2			NA			3	NA	1	1	2	2	2	1	2	2	11	2	1	2	NA	NA	2	2	1	1	2	aspirin, simvastatin	1	11	5	1	25	138	66	8.3	1
Na	Na	Na	Na		1	67	NA	Tan SH	1	1	NA	2	2			NA				NA	1	2	2	2	2	2	2	2	0	2	2	2	NA	NA	2	2	2	2	2	NA	0	11	4						4
Na	Na	Na	Na		1	65	NA	Ong PL	2	1	NA	2	2			NA			3	NA	3	1	1	2	1	1	11	11	0	2	1	2	NA	NA	1	1	2	1	2	aspirin	1	11	1						3
Na	Na	Na	Na		1	61	NA	E Wang	1	1	NA	1	2			NA				NA	1	2	1	2	2	2	11	2	0	2	2	2	NA	NA	1	2	2	2	2	captopril	0	12	1						4
Na	Na	Na	Na		1	95	NA	Yeo TT	2	1	NA	2	2		5	NA	4		3	NA	3	2	1	2	2	2	11	2	11	2	1	2	NA	NA	1	2	2	2	2	NK	1	11	5						1
Na	Na	Na	Na		1	68	NA	E Wang	1	1	NA	1	2			NA				NA	2	2	1	2	2	2	11	2	11	2	1	2	NA	NA	1	2	1	2	2	simvastatin, atenolol	2	12	4						4
Na	Na	Na	Na		1	77	NA	Seow WT	1	2	NA	1	2			NA				NA	1	2	1	2	2	2	11	2	0	2	1	2	NA	NA	1	2	2	2	2	K	1	11	6						4
Na	Na	Na	Na		1	57	NA	Tan SH	1	1	NA	1	2			NA				NA	1	2	1	2	2	2	11	11	0	2	1	2	NA	NA	2	2	2	2	2	NK	2	11	7						4
Na	Na	Na	Na		1	37	NA	Ong PL	2	1	NA	2	2			NA				NA	1	2	1	2	2	2	2	2	12	2	1	2	NA	NA	2	2	2	2	2	anxiety med	2	12	2						4
Na	Na	Na	Na	1	1	61	NA	Yeo TT	2	1	NA	2	2		2	NA				NA		2	1	2	2	2	11	2	0	2	1	2	NA	NA		2	2	2	2		1	11	5			200	100		3
Na	Na	Na	Na		1	52	NA	NL/	1	1	NA	1	1			NA				NA	1	2	2	2	2	2	2	2	11	2	2	2	NA	NA	2	2	2	2	2	NA	0	11	7						4
Na	Na	Na	Na		1	75	NA	P Hwang	2	1	NA	2	2			NA			4	NA	1	2	1	2	2	1	11	11	11	2	1	2	NA	NA	1	1	1	2	2	NK	1	11	2						1
Na	Na	Na	Na		1	47	NA	P Hwang	2	2	NA	2	2			NA				NA	1	2	1	2	2	2	2	2	2	2	2	2	NA	NA	2	2	2	2	2	NA	0	12	1						4
Na	Na	Na	Na		1	54	Na	I Ng	2	1	NA	2	2		2	NA	2		4	NA	1	2	2	2	2	2	2	2	0	2	2	2	NA	NA	2	2	2	2	2	NA	0	12	5			116	82		4
Na	Na	Na	Na		1	69	Na	Tan SH	2	1	NA	2	2		2	NA	2	1	3	NA	1	2	1	2	2	2	11	11	0	2	1	2	NA	NA	2	1	2	2	2	metformin	2	11	7			223	114		4
Na	Na	Na	Na		1	75	Na	I Ng	1	2	NA	2	2		3	NA	2	1	3	NA	2	2	2	2	2	2	2	2	12	2	2	2	NA	NA	2	2	2	2	2	NA	2	12	6			160	102	8.2	4
Na	Na	Na	Na	1	1	73	Na	E Wang	2	1	NA	2	2		2	NA	2	0	3	NA	1	2	2	2	2	2	2	2	0	2	2	2	NA	NA	2	2	2	2	2	NA	0	2	2						1
Na	Na	Na	Na		1	76	Na	Tan SH	2	1	NA	2	2		5	NA	2	1	3	NA	1	1	1	2	2	1	11	2	11	2	1	2	NA	NA		2	2	2	2	caleigard, giloba, colodium, diclofenic, cimetidine	1	11	6			180	80	6.8	4
Na	Na	Na	Na	1	1	62	NA	Tan KK	2	1	NA	2	2		5	NA	2	1	3	NA	1	1	1	1	2	1	11	2	12	1	1	2	NA	NA	1	2	2	2	2	ticlid	1	12	4			218	104	11	4
SAH2006	Na	Na	Na	1	1	78	Na	Ng WH	1	1	NA	2	2		2	NA	2		5	NA	1	2	2	2	2	2	2	2	0	2	2	2	NA	NA	2	2	2	2	2	NA	0	11	4			199	109	7.3	3
Na	Na	Na	Na		1	47	Na	Ng WH	2	1	NA	2	2		2	NA	2		1	school canteen helper	1	2	1	2	2	2	11	2	12	2	1	2	NA	NA	1	2	2	2	2	atenolol	1	11	7			186	98	5.5	4
Na	Na	Na	Na		1	49	Na	Ong PL	1	1	NA	3	1	2	2	NA	2		1	car mechanical technician	1	2	1	2	2	2	11	2	12	2	2	2	NA	NA	2	2	2	2	2	NA	2	11	2			153	81	6.8	4
Na	Na	Na	Na		1	62	Na	Ong PL	1	1	NA	2	2		1	NA	2		1	Engineer	1	2	1	2	2	2	11	2	11	2	1	2	NA	NA	1	2	1	2	2	lovastatin, atenolol	1	12	5			151	99	4.5	4
Na	Na	Na	Na		1	78	Na	E Wang	1	1	NA	2	2		6	Not communicating	4	1	3	NA	1	1	1	2	2	1	11	2	11	2	1	2	NA	NA	1	2	1	1	2	aspirin, enalapril, prozac, famotidine, simvastatin	2	12	2			140	56		1
Na	Na	Na	Na	1	1	26	Na	E Wang	1	1	NA	2	2		1	NA	1		1	Graphic designer	1	2	2	2	2	2	2	2	0	2	2	2	NA	NA	2	2	2	2	2	NA	0	11	4			129	47	5.9	1
Na	Na	Na	Na	1	1	83	Na	E Wang	2	1	NA	2	2			NA	4		3	NA	2	2	1	1	2	2	11	2	11	2	1	2	NA	NA	2	2	1	2	2	simvastatin	1	11	5			235	103	10.2	1
Na	Na	Na	Na		1	64	Na	E Wang	2	1	NA	2	2	2	2	NA	2		4	NA	1	2	1	2	2	2	11	2	0	2	1	2	NA	NA	1	2	2	2	2	hydrochlothiazide, ca et vit D	1	11	2			181	86		4
Na	Na	Na	Na		1	73	Na	Tan KK	2	1	NA	2	2	2	5	NA	2		3	NA	3	1	1	2	2	1	11	2	0	2	1	2	NA	NA		2	2	2	2		1	11	2			239	110	9	1
Na	Na	Na	Na		1	64	Na	Tan KK	1	1	NA	2	1	2	2	NA	2		3	NA	1	2	2	2	2	2	2	2	0	2	2	2	NA	NA	2	2	2	2	2	NA	0	11	5			169	93	6.1	1
Na	Na	Na	Na		1	43	Na	NL / P Hwang	2	1	NA	2	2	2	1	NA	2		1	Ngee Ann Poly lecturer	1	2	1	2	2	2	2	2	0	2	2	2	NA	NA	2	2	2	2	2	NA	0	12	6			108	67	5.7	4
Na	Na	Na	Na		1	55	Na	Ng WH	2	1	NA	2	2	2		NA	2		1	Nurse in Mt Alvernia	1	2	1	2	2	2	2	2	11	2	2	2	NA	NA	2	2	2	2	2	NA	0	11	1			186	88		1
Na	Na	Na	Na		1	56	Na	E Wang	1	1	NA	2	3	2	2	NA	2		3	NA	1	1	1	2	2	1	11	11	11	2	1	2	NA	NA	1	1	1	2	2	amlodipine, atenolol, enalapril, lovastatin, metformin, KCL, benzhexol, risperidone, vit B complex	2	12				184	101	10.4	4
Na	Na	Na	Na		1	52	Na	Ong PL	1	1	NA	1	2	2	2	NA	3		1	odd job labourer	1	2	1	2	2	2	12	2	12	2	2	2	NA	NA	2	2	2	2	2	NA	0	12	3			174	113		4
Na	Na	Na	Na		1	60	Na	E Wang	2	1	NA	2	2	2	2	NA	2		4	NA	1	2	1	2	2	2	11	2	12	2	2	2	NA	NA	2	2	2	2	2	NA	0	11	3			190	102		4
Na	Na	Na	Na		1	60	Na	I Ng	1	1	NA	2	2			NA				NA	1	2	1	2	2	2	11	11	0	2	1	2	NA	NA	1	2	2	2	2	atenolol, perinodopal, folic acid	1	12	7			185	96	1.7	4
Na	Na	Na	Na		1	53	Na	Ong PL	1	1	NA	1	1	2	2	NA	1		1	Taxi-driver	1	2	1	2	2	2	11	2	12	2	2	2	NA	NA	2	2	2	2	2	NA	0	12	3	2		171	88	6.3	4
Na	Na	Na	Na		1	52	Na	Tan KK	1	1	NA	2	2		5	NA	1		3	NA	1	2	2	2	2	2	2	2	0	2	2	2	NA	NA	2	2	2	2	2	NA	0	11	7	1	18	115	85	5.2	1
Na	Na	Na	Na		1	48	Na	Ng WH	2	1	NA	2	1	2	2	NA	2		1	NA	1	2	1	2	2	2	2	2	12	2	2	2	NA	NA	2	2	2	2	2	NA	2	11	6	2		152	91	5.6	4
Na	Na	Na	Warfarin2007		1	83	Na	I Ng	1	1	NA	2	2			NA	2		3	NA	1	2	1	1	2	2	11	11	11	11	1	1	1.5mg alternate with 2mg	SSS, AF	1	1	1	2	1	warfarin, losartan, digoxin, repaglinide, acarbose, atorvastatin, ezetimibe, norvasc, bumetanide, sangobion, ketosteril	1	11	1			244	106	10.9	1
Na	Na	Na	Na		1	60	Na	Tan SH	2	1	NA	2	2	2	2	NA	2		4	NA	1	2	1	2	2	2	11	11	12	2	1	2	NA	NA	1	2	2	2	2	NK	1	11	7	2		180	99	12.7	4
Na	Na	Na	Na		1	45	Na	Tan SH	1	1	NA	2	2		1	NA	2		1	NK	1	2	1	2	2	2	2	11	0	2	1	2	NA	NA	2	1	2	2	2	metformin, insulin	2	11	3	2		118	71	31	4
Na	Na	Na	Na		1	77	Na	Tan KK	1	2	NA	3	2		2	NA	2		3	NA	1	1	1	2	2	1	11	2	11	2	1	2	NA	NA	2	2	1	1	2	aspirin, persantin, simvastatin, losec	1	12	5	2		175	106	7	4
Na	Na	Na	Na		1	47	Na	Tan KK	1	1	NA	2	2		5	NA	2		1	driver	1	2	1	2	2	2	12	2	12	2	2	2	NA	NA	2	2	2	2	2	NA	0	11	4	2		182	96	7.7	4
Na	Na	Na	Na		1	65	Na	Tan SH	2	1	NA	2	2		5	NA	2		3	NA	2	2	1	1	2	2	11	11	11	2	1	2	NA	NA	1	2	1	2	2	atenolol, nifedipine, KCL, methyldopa, simvastatin, theophylline	1	11	4	2					1
Na	Na	Na	Na		1	65	Na	Tan SH	2	2	NA	2	2	2	3	NA	2		3	NA	1	2	1	2	2	2	2	2	11	2	1	2	NA	NA	2	2	1	2	2	simvastatin	1	11	7	2		160	72		3
Na	Na	Na	Na		2	55	Na	Ong PL	1	3	NA	0	0		0	NA	0		0	NA	1	2	2	2	2	2	2	2	0	2	2	2	NA	NA	2	2	2	2	2	NA	0	11	5	1	23	172	129	10	1
Na	Na	Na	Na		1	66	Na	E Wang	1	1	NA	1	1	2	2	NA	3		1	Canteen	1	2	2	2	2	2	12	2	2	2	2	2	NA	NA	2	2	2	2	2	NA	0	11	7	2		156	86	5.7	3
Na	Na	Na	Na		1	54	Na	Tan KK	1	1	NA	2	2	2	2	NA	2		1	carpenter	1	2	2	2	2	2	2	2	12	2	2	2	NA	NA	2	2	2	2	2	NA	0	12	1	2		132	74	4.6	4
Na	Na	Na	Na		1	70	Na	GM	1	1	NA	2	2		5	NA	2		3	NA	3	1	1	2	1	1	11	2	0	2	1	2	NA	NA	1	2	2	2	2	atenolol	1	12	5	2		137	71		1
Na	Na	Na	Na		1	41	Na	E Wang	2	1	NA				1	NA	1		1	NK	1	1	1	2	2	1	11	11	12	2	2	2	NA	NA	2	2	2	2	2	NA	0	11	3	2		186	104	15	4
Na	Na	Na	Na		1	75	Na	I Ng	1	2	NA	3	2	2	3	NA	4		1	despatch man	1	2	1	2	2	2	11	2	2	2	1	2	NA	NA	1	2	2	2	2	NK	1	12	2	2		171	94	8.4	4
Na	Na	Na	Na		1	57	Na	TAn KK	1	1	NA	2	2	2	2	NA	2		1	sales	1	2	1	2	2	2	11	2	12	2	2	2	NA	NA	2	2	2	2	2	NA	2	11	7	2		189	109	5.1	4
Na	Na	Na	Na		1	63	Na	I Ng	2	1	NA	2	2		2	NA	2		4	NA	1	2	1	2	2	2	2	2	11	2	1	2	NA	NA	2	2	1	2	2	lovastatin, multi vitamin	1	11	7	2		167	83	9.4	3
Na	Na	Na	Na		1	53	Na	Tan KK	1	1	NA	2	2	2	2	NA	2		1	plumber	1	2	1	2	2	2	11	11	2	2	1	2	NA	NA	1	1	2	1	2	aspirin, plavix, bisopropol, enalapril, metformin, glipizide, losec	1	12	6	2		157	85	9.5	4
Na	Na	Na	Na		1	67	Na	Ang BT	2	1	NA	2	2			NA	2			NA	1	2	1	2	2	2	11	11	11	2	2	2	NA	NA	2	2	2	2	2	NA	0	11	5	2		157	83	23.7	1
Na	Na	Na	Na		1	81	Na	E Wang	1	1	NA	2	2			NA			3	NA	1	1	1	2	2	1	11	2	2	2	1	2	NA	NA	1	2	2	2	2	ISDN, dipyridamloe, lytrin, gabapentin, diazepam	1	11	2	2		124	67	9.8	4
Na	Na	Na	Na		1	51	Na	TAN KK	1	3	NA	13	1	2	1	NA	2		1	Trunk trainer	1	2	1	2	2	2	11	2	12	2	2	2	NA	NA	2	2	2	2	2	NA	0	12	7	2		246	139	7.2	4
Na	Na	Na	Na		1	68	Na	E WAng	2	1	NA	2	2		5	NA	4		4	NA	1	1	1	2	2	1	11	2	11	2	1	2	NA	NA	1	2	1	1	2	aspirin, enalapril, losec, simvastatin, cal co3, fosamax	1	11	5	2		150	83	8.2	4
Na	Na	Na	Na		2	76	Na	E Wang	1	4	Swedish	2	2		1	NA	2		3	NA	1	2	2	1	2	2	2	2	2	2	2	2	NA	NA	2	2	2	2	2	NA	0	11	4	2		139	89	6.2	4
Na	Na	Na	Na		1	69	Na	TAn KK	1	1	NA				5	NA			3	NA	1	2	1	2	2	2	11	11	2	2	1	2	NA	NA	1	2	2	2	2	amlodipine, hytrin, bactrium	1	11	2	1		156	85	5.5	3
Na	Na	Na	Na		1	83	Na	Ong PL	2	1	NA				5	NA	4		3	NA	1	2	1	1	2	2	11	2	11	1	2	2	NA	NA	2	2	2	2	2	NA	0	11	4	2		226	75	6.8	1
Na	Na	Na	Na		1	79	Na	E Wang	2	1	NA	2	2	2	5	NA	4		4	NA	1	2	2	2	2	2	2	2	2	2	2	2	NA	NA	2	2	2	2	2	NA	0	11	6	2		177	86	7.1	4
Na	Na	Na	Na		1	48	Na	Tan KK	1	1	NA				2	NA	2		1	NK	1	2	1	2	2	2	11	2	2	2	2	2	NA	NA	2	2	2	2	2	NA	2	11	1	1	29	234	150		4
Na	Na	Na	Na		1	56	NA	Yeo TT	1	2	NA	2	2			NA				NA	1	2	1	2	2	2	11	2	0	2	2	2	NA	NA	2	2	2	2	2	NA	2	12	5			180	110		3
Na	Na	Na	Na		2	60	NA	Yeo TT	1	2	NA	2	2			NA				NA	1	2	1	2	2	2	11	2	0	2	1	2	NA	NA	1	2	2	2	2	NK	1	11	3						4
Na	Na	Na	Na		1	46	NA	Tan KK	1	1	NA	2	2			NA			1	NK	1	2	1	2	2	2	11	2	11	2	1	2	NA	NA	1	2	2	2	2	NK	1	11	5						1
Na	Na	Na	Na		2	62	NA	Ong PL	1	4	Thailand	2	2	2		NA	2		1	teochew opera actor	1	2	2	2	2	2	12	12	0	2	2	2	NA	NA	2	2	2	2	2	NA	0	11	1						4
Na	Na	Na	Na		1	69	NA	Tan SH	2	1	NA	2	2			NA				NA	1	2	1	2	2	2	11	2	0	2	1	2	NA	NA	1	2	2	2	2	NK	1	12	2						4
Na	Na	Na	Na		1	78	NA	Yeo TT	2	1	NA	3	2			NA				NA	1	1	1	2	2	1	11	2	11	2	1	2	NA	NA	1	2	2	1	2	aspirin	1	11	7						4
Na	Na	Na	Na		1	78	NA	Tan SH	1	2	NA	2	2			NA				NA	1	1	1	2	2	2	11	2	2	2	1	2	NA	NA	2	2	2	2	2	NK	1	11	5						4
Na	Na	Na	Na		1	68	NA	Yeo TT	2	1	NA	2	2			NA				NA	1	1	1	2	2	2	11	2	11	2	1	2	NA	NA	1	2	1	1	2	aspirin	1	11	6						4
Na	Na	Na	Na		1	72	NA	P Hwang	1	1	NA	2	2			NA				NA	1	2	1	2	2	2	11	11	0	2	1	2	NA	NA	2	1	2	2	2	metformin	1	11	4						4
Na	Na	Na	Na		1	57	NA		1	1	NA	2	2			NA			1	NA	1	2	1	2	2	2	11	11	0	2	1	2	NA	NA	1	2	2	2	2	NK	1	11	6						3
Na	Na	Na	Na		1	57	NA	Seow WT	2	1	NA	2	2			NA				NA	1	2	1	2	1	2	11	2	11	2	1	2	NA	NA	1	2	1	2	2	atenolol, simvastatin	1	11	7						3
Na	Na	Na	Na		1	67	NA	Seow WT	1	1	NA	1	2			NA				NA	1	1	1	1	2	1	11	2	11	2	1	2	NA	NA	2	2	1	1	2	simvastatin, ticlid	1	12	3						4
Na	Na	Na	Na		1	47	NA	Yeo TT	1	1	NA	2	2			NA				NA	1	1	1	2	2	1	11	2	12	2	1	2	NA	NA	2	2	2	2	2	NK	2	11	4						4
Na	Na	Na	Na		1	66	NA	Seow WT	2	2	NA	2	2			NA				NA	1	2	1	2	2	2	11	11	11	2	1	2	NA	NA	1	2	2	2	2	atenolol	1	12	3						4
Na	Na	Na	Na		1	81	NA	Tan KK	2	1	NA	2	2			NA				NA	2	2	1	2	2	2	11	2	0	2	1	2	NA	NA	1	2	2	2	2	NK	1	11	4						1
Na	Na	Na	Na	1	1	70	NA	NL/	2	1	NA	2	2			NA			3	NA	2					1	11	2	2	2		2	NA	NA		2		1	2	aspirin		12	6						4
Na	Na	Na	Na		2	71	NA	Tan SH	2	1	NA	2	2			NA				NA						2	11	2	11	2		2	NA	NA	2	2	2	2	2		0	12	6						4
Na	Na	Na	Na		1	53	NA	I Ng	1	2	NA	2	2			NA			1	crane operator	1	2	1	2	2	2	11	2	0	2	1	2	NA	NA	1	2	2	2	2	?	2	12	7			203	120		4
Na	Na	Na	Na		1	66	NA	I Ng	2	1	NA	2	2			NA				NA	1	1	1	2	2	1	11	2	11	2	1	2	NA	NA	1	2	2	2	2	atenolol	1	11	3			215	109		1
Na	Na	Na	Na		1	63	NA	Tan SH	2	1	NA	2	2			NA				NA	1	2	1	2	2	2	11	2	12	2	1	2	NA	NA	1	2	2	2	2	NA	1	11	7						4
Na	Na	Na	Na	1	1	52	NA	Seow WT	2	1	NA	2	2			NA				NA	1	2	1	2	2	2	11	2	0	2	2	2	NA	NA	2	2	2	2	2	Not on med for hypt	2	11	6			145	89		4
Na	Na	Na	LC200511		1	56	NA	I Ng	1	1	NA	2	2		2	NA	2	0	1	NK	1	2	2	2	2	2	2	2	0	2	2	2	NA	NA	2	2	2	2	2	NA	0	11	6			189	102		4
Na	Na	Na	Na		1	71	NA	I Ng	1	1	NA	3	2			NA				NA	1	1	1	2	2	1	11	2	0	2	1	2	NA	NA	2	2	2	1	2	?	2	11	4			175	81		4
Na	Na	Na	Na		1	90	Na	Tan KK	1	1	NA	2	2		5	NA	4	1	5	NA	2	2	1	2	2	2	11	2	0	2	1	2	NA	NA	1	2	2	2	2	atenolol, captopril	1	11	5			196	80	8.1	3
Na	Na	Na	Na	1	1	85	Na	Tan KK	2	1	NA	2	2		5	NA	4	0	3	NA	2	1	1	2	1	2	2	2	0	2	1	2	NA	NA	2	2	2	2	2			11	7			147	71		4
SAH2006	Na	Na	Na	1	1	57	Na	Tan SH	2	1	NA	2	2		1	NA	1	0	1	Teacher	1	2	1	2	2	2	11	2	0	2	1	2	NA	NA		2	2	2	2	NA		11	7			230	119	7.9	4
Na	Na	Na	Na	1	1	87	Na	Ong PL	2	1	NA	2	2		5	NA	4	1	3	NA	2	1	1	2	2	1	11	2	12	2	1	2	NA	NA	1	2	2	2	2	L-dopa/Benzerazide, nifidipine, lasix, span K	1	11	5			209	114	10	1
Na	Na	Na	Na		1	49	Na	I Ng	2	3	NA	2	2		1	NA	2		1	7-Eleven cashier	1	1	1	2	2	1	11	2	12	2	1	2	NA	NA	1	2	2	2	2	Captopril	2	12	4			224	111	5	4
Na	Na	Na	Na	1	1	76	Na	Tan KK	1	1	NA	2	2		5	NA	2		3	NA	1	1	1	1	2	1	11	11	11	2	1	2	NA	NA	1	1	1	1	2	lovastatin, aspirin, tolbutamide, atenolol, HCTZ	1	11	3			260	147	7.6	1
Na	Na	Na	Na		1	75	Na	P Hwang	1	1	NA	2	2		5	NA	2	1	3	NA	1	2	1	2	2	2	11	2	11	2	1	2	NA	NA	1	2	1	2	2	?	1	12	3			94	46		4
Na	Na	Na	Na		1	56	Na	Tan KK	1	1	NA	1	1		2	NA	2		1	disher washer	1	1	1	1	1	1	11	2	11	2	1	2	NA	NA	1	2	1	2	2	defaulted warfarin for 2/12, simvastatin, ISDN, lasix	2	11	4			231	145	5.6	3
Na	Na	Na	Na		1	84	Na	Ong PL	1	1	NA	2	2		5	NA	2		3	NA	1	2	1	2	2	2	11	2	11	1	1	2	NA	NA	1	2	1	1	2	aspirin, lovastatin, ISDN, GTN, KCL, hydrochlothiazide	1	11	1			193	88		4
Na	Na	Na	Na		1	52	Na	Ong PL	2	2	NA	2	2	2	3	NA	2		3	NA	1	2	1	2	2	2	2	11	0	2	2	2	NA	NA	2	2	2	2	2	NA	2	11	3			211	112	5.6	4
Na	Na	Na	Na		1	67	Na	P Hwang	1	1	NA	1	2	2	5	NA	1		3	NA	1	2	2	2	1	2	2	2	12	2	1	2	NA	NA	2	2	2	2	2	chlopromazine	2	12	6			111	62	8.5	4
Na	Na	Na	Na		1	93	Na	Ng WH	2	1	NA	2	2	2	5	NA	4		3	NA	1	2	2	1	2	2	2	2	0	2	1	2	NA	NA	2	2	2	2	2	chinese medicine	0	12	6			135	73	7	4
Na	Na	Na	Na		1	38	Na	E Wang	1	1	NA	1	1	2	1	NA	1	3	1	contractor co-ordinator	1	2	1	2	2	2	11	2	11	2	2	2	NA	NA	2	2	2	2	2	NA	2	11	3			166	109	8.1	4
Na	Na	Na	Na		1	56	Na	Tan SH	1	1	NA	2	3	2	1	NA	2		5	NA	1	2	1	2	2	2	2	2	0	2	2	2	NA	NA	2	2	2	2	2	NA	0	12	3			154	110	5.7	4
Na	Na	Na	Na		1	58	Na	Ong PL	2	1	NA	2	2	2	2	NA	2		5	NA	1	2	1	2	2	2	11	11	12	2	1	2	NA	NA	1	1	2	2	2	lisinopril, metformin	1	11	7			210	112	15.8	3
Na	Na	Na	Na		1	80	Na	NL/P Hwang	1	1	NA	2	2		5	NA	2		3	NA	1	1	1	2	2	1	11	2	0	2	2	2	NA	NA	2	2	2	2	2	NA	0	3	2						4
Na	Na	Na	Na		1	65	Na	Tan KK	2	1	NA	2	2	2	2	NA	2		3	NA	1	2	1	2	2	2	11	2	0	2	1	2	NA	NA	1	2	2	2	2	NK	1	11	5	2		235	120	5.9	4
Na	Na	Na	Na		1	89	Na	GM/Ong PL	2	1	NA	2	2		5	NA	4		3	NA	3	1	1	2	2	2	11	2	0	2	1	2	NA	NA	1	2	2	1	2	aspirin, enalapril, ponstan, thyroxine, cal Vit D, atrovent MDI, ventolin MDI, predisolone	1	12	3	2					4
Na	Na	Na	Na		1	66	Na	Ong PL	1	1	NA	2	2	2	2	NA	2		3	NA	1	2	1	2	2	2	11	11	11	2	1	2	NA	NA	1	1	2	2	2	humulin N & R	1	12	6	2		148	77	11	4
Na	Na	Na	Na		1	58	Na	Tan SH	1	1	NA	2	2	2	1	NA	2		1	store-keeper daytime, night time hotel attendant	1	2	1	2	2	2	11	2	12	2	2	2	NA	NA	2	2	2	2	2	NA	0	12	4	2		133	94	17	4
Na	Na	Na	Na		1	53	Na	Ng WH	1	2	NA	1	2	2	1	NA	2		1	sales promoter	1	2	1	2	2	2	11	11	2	2	1	2	NA	NA	1	1	2	2	2	atenolol, metformin, tolbutamide	2	11	5	2		166	96	13.9	4
Na	Na	Na	Na		1	62	Na	Tan KK	2	1	NA	2	2	2	5	NA	2		3	NA	1	2	1	2	2	2	11	2	11	2	1	2	NA	NA	1	2	2	2	2	NK	0	11	6	2		155	77	6.8	3
Na	Na	Na	Na		1	81	Na	I Ng	2	1	NA	2	2	2		NA	2		3	NA	1	2	1	2	2	2	11	2	0	2	1	2	NA	NA	1	2	2	2	2	ISDN, nifedipine, hydroxycho, losec, vit D, sangobion, atenolol, calcium	1	11	4	2		149	54		4
Na	Na	Na	Na		1	67	Na	Tan KK	1	1	NA	2	2		5	NA	2		2	part time security guard	1	2	1	2	2	2	2	2	11	2	2	2	NA	NA	2	2	2	2	2	NA	0	11	4	2		138	76	8.4	4
Na	Na	Na	Na		1	47	Na	E Wang	1	1	NA	2	2			NA	1		1	Karang Guni	1	2	1	2	2	2	11	11	0	2	1	2	NA	NA	1	2	2	2	2	NK	1	11	4	2		197	118	9.2	4
Na	Na	Na	Na		1	59	Na	Tan SH	1	1	NA	2	2		2	NA	2		1	chef	1	2	1	2	2	2	11	2	0	2	2	2	NA	NA	2	2	2	2	2	NA	0	11	6	2		172	112	5.2	4
Na	Na	Na	Na		1	48	Na	TAn KK	1	1	NA	2	2	2	2	NA	2		1	painter	1	2	2	2	2	2	2	2	12	2	2	2	NA	NA	2	2	2	2	2	NA	0	11	3	2		154	101	6	4
Na	Na	Na	Na		1	80	Na	I Ng	1	1	NA					NA	2		3	NA	2	1	2	2	2	1	11	2	0	2	1	2	NA	NA	1	2	2	1	2	aspirin, atenolol	1	11	6	2		178	94	5	4
Na	Na	Na	Na		1	73	Na	E Wang	1	2	NA				3	NA	4		3	NA	1	2	1	2	2	2	12	2	11	2	2	2	NA	NA	2	2	2	2	2	NA	0	11	4	2		183	67	7.7	4
Na	Na	Na	Na		1	54	Na	Ong PL	1	1	NA	2	2	2	1	NA	2		1	self-employed sell yogurt	1	2	1	2	2	2	11	2	11	2	2	2	NA	NA	2	2	2	2	2	NA	0	12	3	2		204	132		4
Na	Na	Na	Na		1	55	Na	Ong PL	2	1	NA	2	2		2	NA	2		1	sell yakult	1	2	1	2	2	2	11	2	12	2	1	2	NA	NA	1	2	2	2	2	NK	1	11	4	1		159	80	6.8	4
Na	Na	Na	Na		1	48	Na	Ong PL	1	1	NA	2	2		2	NA	2		4	NA	1	2	1	2	2	2	11	2	2	2	1	2	NA	NA	1	2	2	2	2	NA	2	12	2	2		200	122	6.6	4
Na	Na	Na	Na		2	35	Na	Ong PL	1	4	Bangladesh	2	2		1	NA	2		1	cleaner	1	2	2	2	2	2	2	2	2	2	2	2	NA	NA	2	2	2	2	2	NA	0	11	5	2		180	117	6.1	4
Na	Na	Na	Na		1	81	Na	I Ng	2	1	NA	2	2			NA	4		3	NA	1	2	1	2	2	2	11	2	11	2	1	2	NA	NA	1	2	1	2	2	atenolol, lovastatin	1	11	6	2		242	97	5.9	4
Na	Na	Na	Na		1	48	Na	Ong PL	2	1	NA	2	2		2	NA	2		3	NA	1	1	1	1	2	1	11	11	11	2	1	2	NA	NA	1	1	1	2	2	enalapril, simvastatin, nifedipine,metformin	1	11	3	2		141	90		4
Na	Na	Na	Na		1	39	Na	Ong PL	2	1	NA	2	2		1	NA	1		1	NA	1	1	2	2	2	1	2	2	2	2	2	2	NA	NA	2	2	2	2	2	NA	0	11	5	1	24	155	70	9.7	1
Na	Na	Na	Na		1	45	Na	Tan KK	1	1	NA	2	2			NA	2		1	canteen helper	1	2	1	2	2	2	11	2	2	2	1	2	NA	NA	1	2	2	2	2	default med	2	11	4	2		189	108	5.1	4
Na	Na	Na	Na		1	74	Na	Tan KK	2	1	NA	2	2		1	NA	4		3	NA	1	1	1	2	2	2	11	2	2	2	1	2	NA	NA	1	2	2	1	2	ticlid,atenolol, losartan	1	11	5	1	15	198	103	5.9	4
Na	Na	Na	Na		1	84	Na	Ang BT	1	1	NA				5	NA	4		5	NA	2	1	1	2	2	1	11	11	2	2	1	2	NA	NA	1	1	2	2	2	metformin, glibenclamiide	1	11	7	2		171	95	9	1
Na	Na	Na	Na		1	60	Na	I Ng	2	1	NA	2	2		2	NA	2		4	look after grandchild	1	2	1	2	2	2	11	11	11	2	1	2	NA	NA	1	1	1	1	2	aspirin, atenolol, captopril, glibenclamide, simvastatin, metformin, nifedipine LA	1	12	1	2		126	71	9.4	4
Na	Na	Na	Na		1	65	Na	Ong PL	1	1	NA	2	2		2	NA	2		1	Taxi-driver	1	2	1	2	2	2	11	11	2	2	1	2	NA	NA	1	1	2	2	2	metformin, HCTZ, prozosin, adalat LA, nicardis plus	1	11	7	2		117	65	13.8	4
Na	Na	Na	Na		1	57	Na	E Wang	1	1	NA	2	2		2	NA	2		1	cleaner	1	2	1	2	2	2	11	2	12	2	2	2	NA	NA	2	2	2	2	2	NA	2	11	4	2		219	117	9.4	4
Na	Na	Na	Na		1	53	Na	TAn KK	1	1	NA	2	1	2	2	NA	2		2	odd job	1	2	1	2	2	2	11	2	12	2	2	2	NA	NA	2	2	2	2	2	NA	2	12	5	2		119	60	6.8	4
Na	Na	Na	Na		1	48	Na	I Ng	1	1	NA	2	2		2	NA	2		1	NK	1	2	1	2	2	2	11	2	2	2	1	2	NA	NA	1	2	2	2	2	NK	1	2	3	1		188	104		3
SAH2008	Na	Na	Na		1	79	Na	E Wang	1	2	NA				3	NA	2		3	NA	1	1	1	2	2	1	11	11	2	2	1	2	NA	NA	1	2	1	1	2	aspirin, plavix, captopril, zocor, ISDN, atenolol, glipizide	1	11	6	1	19	193	124	13.7	4
SAH2008	Na	Na	Na		1	73	Na	E Wang	1	1	NA	2	2			NA	2		5	NA	1	2	1	2	2	2	11	2	2	2	2	2	NA	NA	2	2	2	2	2	TCM used for general use. hypt not on med	0	11	5	1	15	142	70	7.9	4
Na	Na	Na	Na		1	58	Na	NL/Ang BT	1	2	NA	1	2	2	3	NA			1	mechanic	1	2	1	2	2	2	11	2	11	2	2	2	NA	NA	2	2	2	2	2	NA	1	12	5	2		134	68	5.8	4
Na	Na	Na	Na		1	72	Na	Ong PL	2	3	Eurasian	2	2		1	NA	2		1	teacher	1	2	1	1	2	2	2	2	11	2	1	2	NA	NA	2	2	1	2	2	Rt corneal graft	1	11	6	2		119	63		4
Na	Na	Na	Na		1	38	NA	P Hwang	1	1	NA	2	2			NA			1	NK	1	2	2	2	2	2	2	2	0	2	2	2	NA	NA	2	2	2	2	2	NA	0	11	4						4
Na	Na	Na	Na		1	68	NA	Ong PL	1	1	NA	2	2			NA				NA	1	1	1	2	2	1	11	2	0	2	1	2	NA	NA	1	2	2	2	2	atenolol	1	11	4						4
Na	Na	Na	Na		1	82	NA	P Hwang	2	1	NA	2	2			NA				NA	2	1	1	2	2	2	2	2	2	2	2	2	NA	NA	2	2	2	2	2	NA	0	12	4						4
Na	Na	Na	Na		1	50	NA	P Hwang	2	1	NA	2	2			NA			2	NA	1	2	2	2	1	2	2	2	0	2	2	2	NA	NA	2	2	2	2	2	NA	0	11	3						1
Na	Na	Na	Na		1	52	NA	I Ng	1	1	NA	2	2			NA			1	banker	1	2	1	2	2	2	11	2	0	2	1	2	NA	NA	2	2	2	1	2	self-medicate with aspirin from malaysia	1	11	5						4
Na	Na	Na	Na		1	78	NA	Ong PL	2	1	NA	2	2			NA			4	NA	1	1	1	2	2	1	11	11	2	2	1	2	NA	NA	1	2	2	1	2	aspirin	1	12	4						4
Na	Na	Na	Na		1	42	NA	I Ng	1	1	NA	2	2			NA			3	NA	1	2	1	2	2	2	11	2	12	2	2	2	NA	NA	2	2	2	2	2	NA	2	11	6						1
Na	Na	Na	Warfarin200507	1	1	62	NA	I Ng	1	1	NA	2	2			NA			3	NA	1	1	1	2	2	1	11	2	0	2	1	1	3mg	bil carotid stenosis		2	2	2	1	warfarin	1	11	6			210	100		4
Na	Na	Na	Na	1	2	75	NA	Tan KK	1	1	NA	2	2		5	NA				NA	1	2	2	2	2	2	2	2	0	2	2	2	NA	NA	2	2	2	2	2	NA	0	11	5						1
Na	Na	Na	Na		1	67	NA	P Hwang	1	2	NA	2	2			NA				NA	1	2	1	2	2	2	11	2	12	2	1	2	NA	NA	1	2	2	2	2	?	2	12	5			188	101		2
Na	Na	Na	Na		1	87	NA	Tan SH	2	1	NA	1	2			NA			3	NA	1	2	1	2	2	2	11	2	0	2	2	2	NA	NA	2	2	2	2	2	?	1	12	6			160	73		4
Na	Na	Na	Na		1	46	NA	Tan SH	1	1	NA	1	2			NA				NA	1	2	1	2	2	2	11	2	12	1	1	2	NA	NA	1	2	2	2	2	atenolol	1	12	7			205	108		4
Na	Na	Na	Na		1	52	NA	Seow WT	2	1	NA	1	2			NA				NA	1	1	1	2	2	1	11	11	11	2	1	2	NA	NA	1	1	1	2	2	atenolol, metformin, lavastantin	2	11	3			188	115		4
Na	Na	Na	Na		1	50	NA	P Hwang	2	1	NA	2	2			NA	2			NA	1	2	1	2	2	2	11	12	0	2	1	2	NA	NA	1	2	2	2	2	?	2	12	4			171	82		4
Na	Na	Na	Na		2	55	NA	I Ng	2	1	NA	2	2			NA	2		3	NA	3	1	1	1	2	1	11	2	0	2	1	2	NA	NA	1	2	2	2	2	captopril	1	11	3			191	113		4
Na	Na	Na	Na		1	72	Na	Ng WH	2	1	NA	2	2		2	NA	2		4	NA	1	2	1	2	2	2	11	2	12	2	1	2	NA	NA	1	2	2	2	2	atenolol	1	11	6			101	110		4
Na	Na	Na	Warfarin200602		1	55	Na	Ong PL	1	1	NA	2	2		2	NA	2	0	1	Taxi-driver	1	2	1	2	2	2	2	2	0	2	1	1	3.5mg om	Mitral valve replacement	2	2	2	2	1	warfarin	1	4							4
Na	Na	Na	Na		1	52	Na	Ong PL	2	1	NA	2	2		2	NA	2	4	2	Tour guide	1	2	2	1	2	2	2	2	12	2	2	2	NA	NA	2	2	2	2	2	NA	0	2	6			157	81		4
Na	Na	Na	Na		1	61	NA	Tan SH	1	1	NA	2	2		1	NA	2		1	NK	1	2	1	2	2	2	11	2	0	2	1	2	NA	NA	1	2	2	2	2	atenolol, hytrin	1	11	6			133	83	9	3
Na	Na	Na	Na		1	68	Na	Tan KK	1	1	NA	2	2		2	NA	2	1	1	coffee shop assistant	1	2	1	2	2	2	2	11	12	2	1	2	NA	NA	2	2	2	2	2	Traditional med for DM	2	12	6			124	74		4
Na	Na	Na	Na		1	53	Na	Ong PL	1	1	NA	2	2	1	1	NA	2		1	NK	1	2	1	2	2	2	11	2	0	2	1	2	NA	NA	1	2	2	2	2	lysinopril	1	12	2			158	91	10.7	4
Na	Na	Na	Na		1	74	Na	Ng WH	2	1	NA	2	2		6	non-communicative	2		3	NA	1	1	1	2	2	1	2	2	0	2	1	2	NA	NA	2	2	2	2	2	faverin	1	11	4			163	85	5.3	4
Na	Na	Na	Na		1	65	Na	E Wang	2	1	NA	2	2	2	5	NA	2		4	NA	1	2	1	1	2	2	2	2	11	2	1	2	NA	NA	2	2	1	2	2	simvastatin	1	12	2			171	83	5.9	4
Na	Na	Na	Na	1	1	60	Na	E Wang	1	1	NA	2	2		1	NA	2		5	NA	1	2	1	2	2	2	11	11	11	2	1	2	NA	NA	1	1	1	1	2	ticlid, ISMN, adalat LA, losec, propronolol, coverysl, simvastatin, mistard, lasix	1	11	5			218	99	8.7	4
Na	Na	Na	Na		1	76	Na	Ng WH	2	1	NA	2	2	2	5	NA	2		3	NA	1	1	1	2	2	1	11	11	11	2	1	2	NA	NA	1	2	1	1	2	?	1	12	6			140	56	9.9	4
Na	Na	Na	Na		2	59	Na	E Wang	2	4	Sri Lanka	2	2	2	4	NA	4		4	NA	1	2	1	2	2	2	2	11	0	2	1	2	NA	NA	2	1	2	2	2	metformin	1	11	6			185	90	5.2	4
Na	Na	Na	Na		1	69	Na	Tan SH	2	2	NA	2	2	2	3	NA	2		4	NA	1	2	2	2	2	2	12	2	12	2	2	2	NA	NA	2	2	2	2	2	NA	0	12	4			224	99	8.8	4
Na	Na	Na	Na	1	1	71	Na	E Wang	1	1	NA	2	2	2	5	NA	4		3	NA	1	2	1	2	2	2	2	11	11	2	1	2	NA	NA	2	1	1	1	2	ticlid, GTN, simvastatin, glibenclamide, metformin, senna, ISDN, bisoprolol	1	12	6			157	78	4.9	4
Na	Na	Na	Na		1	69	Na	P Hwang	1	1	NA	2	2	2	2	NA	2		1	NA	1	2	1	1	2	2	11	11	11	2	1	2	NA	NA	1	1	1	1	2	aspirin, enalapril, atenolol, metformin, lovastatin	1	11	7			201	95	9.8	1
Na	Na	Na	Na		1	66	Na	Ng WH	1	1	NA	2	2	2	1	NA	2		1	HR manager	1	2	1	2	2	2	11	2	11	2	1	2	NA	NA	1	2	1	2	2	adalat LA	1	12	1			158	98	8	4
Na	Na	Na	Na		1	74	Na	E Wang	1	1	NA	3	1	2	2	NA	2		3	NA	1	2	1	1	2	2	11	2	12	2	2	2	NA	NA	2	2	2	2	2	NA	1	12	7			170	79	7.6	4
Na	Na	Na	Na		1	47	Na	I Ng	1	1	NA	2	2	2	2	NA	1		1	Driver	1	2	1	2	2	2	11	11	11	2	2	2	NA	NA	2	2	2	2	2	NA	2	12	3			180	104	18.6	4
Na	Na	Na	Na		1	75	Na	Tan SH	1	2	NA	3	2	2	3	NA	2		3	NA	2	2	1	2	2	2	11	11	12	2	2	2	NA	NA	1	1	2	1	2	aspirin, tolbutamide, thyroxine, atenolol	1	11	2	2		183	90	7.8	4
Na	Na	Na	Na		1	94	Na	Tan KK	2	1	NA	2	2	2	5	NA			3	NA	2	1	1	2	2	1	11	2	11	2	1	2	NA	NA	1	2	1	1	2	aspirin, atenolol, lovastatin	1	12	5	2		189	76	5.6	4
Na	Na	Na	Na		1	51	Na	E Wang	2	1	NA	2	2	2	1	NA	1		1	PSA	1	1	1	2	2	1	11	11	11	2	1	2	NA	NA	1	1	1	1	2	daonil, metformin, famotidine, fenofibrate, cal vit D	1	11	6	2		179	85	16.2	3
SAH2007	Na	Na	Na		1	73	Na	Tan KK	1	1	NA	1	2	2	2	NA	2		3	NA	1	2	2	2	2	2	12	2	12	2	2	2	NA	NA	2	2	2	2	2	NA	0	6		2					4
NA	Na	Na	Na		1	36	Na	Tan KK	1	1	NA	2	1	2	1	NA	2		1	working in pub	1	2	2	2	2	2	2	2	0	2	2	2	NA	NA	2	2	2	2	2	NA	0	12	7	2		112	54		4
Na	Na	Na	Na		1	68	Na	Tan KK	2	1	NA	2	2		2	NA	4		3	NA	2	1	1	2	2	1	11	11	11	2	1	2	NA	NA	2	1	1	2	2	tolbutamide, metformin, simvastatin, losec	1	11	6	2		146	103	8.6	4
Na	Na	Na	Na		1	44	Na	Tan KK	1	2	NA	2	2	2	1	NA	2		1	Technician	1	2	1	2	2	2	11	11	2	2	1	2	NA	NA	1	1	2	2	2	metformin, enalapril, fenofibrate	1	12	3	2		163	94	17.9	4
Na	Na	Na	Na		1	61	Na	E Wang	1	2	NA	1	2	2	3	NA	2		3	NA	1	1	2	2	2	1	2	2	11	2	1	2	NA	NA	2	2	1	1	2	aspirin, persantin, zocor	1	2	4	2		191	95	5.1	4
Na	Na	Na	Na		1	73	Na	GM/Ong PL	1	1	NA	2	2	2	5	NA	1		3	NA	2	1	1	2	2	1	11	2	11	2	1	2	NA	NA	1	2	1	1	2	aspirin, simvastatin, madopar, folic acid	1	12	2	2		179	93	5.4	4
Na	Na	Na	Na		1	55	Na	Ng WH	1	1	NA	1	1	2	2	NA	2		1	rubber plantation	1	2	1	2	2	2	11	2	11	2	1	2	NA	NA	1	2	2	1	2	aspirin, atenolol. ISDN	1	11	6	2		138	90	7.2	4
Na	Na	Na	Na		1	58	Na	Tan KK	1	1	NA	2	2	2	1	NA	2		1	NK	1	1	1	2	2	1	11	2	11	2	1	2	NA	NA	2	2	1	1	2	aspirin, simvastatin	1	11	6	2		143	95	6	4
Na	Na	Na	Na		1	41	Na	I Ng	1	1	NA	1	1	2	2	NA	1		1	HDB plunger	1	2	1	2	2	2	11	2	2	2	1	2	NA	NA	1	2	2	2	2	nicardia	1	11	4	2		215	121	5.6	4
Na	Na	Na	Na		1	65	Na	Ong PL	1	1	NA	2	2		2	NA	2		5	NA	1	2	2	2	2	2	2	2	2	2	2	2	NA	NA	2	2	2	2	2	NA	0	11	2	2		165	96	4.9	4
Na	Na	Na	Na		1	49	Na	Tan KK	1	4	Philippines				1	NA	2		1	engineer	1	2	1	2	2	2	11	2	2	2	2	2	NA	NA	2	2	2	2	2	NA	2	11	6	1	10	162	105	8.1	4
Na	Na	Na	Na		1	70	Na	I Ng	2	1	NA	2	2			NA			4	NA	1	2	2	2	2	2	12	2	2	2	2	2	NA	NA	2	2	2	2	2	NA	0	11	6	1	19	201	75	7.5	4
Na	Na	Na	Na		1	56	Na	Ang BT	2	1	NA	2	2		2	NA	2		3	NA	1	2	1	2	2	2	11	11	11	2	1	2	NA	NA	1	1	1	2	2	amlodipine, cardipine, cal acetate, insulin mixtard, simvastatin	1	11	3	1	27	203	74		1
Na	Na	Na	Warfarin200402		1	72	NA	Tan KK	1	1	NA	2	2			NA			3	NA	1	2	1	2	2	2	11	2	11	1	1	1	2.5mg	AF	1	2	2	2	1	warfarin, atenolol	1	11	1			145	85		1
Na	Na	Na	Na		1	65	NA	Seow WT	1	2	NA	2	2			NA				NA	1	2	1	2	2	2	11	2	0	2	1	2	NA	NA	2	2	2	2	2	NK	1	11	5						3
Na	Na	Na	Warfarin200404		1	81	NA	Seow WT	1	1	NA	2	2			NA			3	NA	1	2	1	2	2	2	11	2	11	1	1	1	2mg and 1.5mg altern	AF	1	2	2	2	1	norvasc, warfarin	1	11	3						4
Na	Na	Na	Na		1	40	NA	P Hwang	1	1	NA	2	2			NA				NA	1	2	1	2	2	2	11	2	11	2	1	2	NA	NA	1	2	1	2	2	atenolol, lavastantin	2	11	2						4
Na	Na	Na	Na		1	49	NA	Ong PL	1	1	NA	1	1			NA				NA	1	2	2	2	2	2	12	2	11	2	2	2	NA	NA	2	2	2	2	2	NA	0	11	4						3
Na	Na	Na	Na		2	41	NA	Yeo TT	1	1	NA	2	2			NA			1	NK	1	2	1	2	2	2	11	11	0	2	1	2	NA	NA	1	2	2	2	2	norvasc	2	3	2						3
Na	Na	Na	Na		1	59	NA	Seow WT	2	1	NA	2	2			NA			1	Hairdressor	1	2	1	2	2	2	11	2	12	2	2	2	NA	NA	2	2	2	2	2	NA	0	12	3						3
Na	Na	Na	Na	1	2	76	NA	I Ng	2	3	NA					NA			3	NA	1	2	1	2	2	2	11	2	0	2	1	2	NA	NA	1	2	2	2	2	lisinopril	1	11	5			192	106		4
Na	Na	Na	Na		1	65	NA	P Hwang	1	1	NA	2	2			NA			4	NA	1	2	2	2	2	2	2	2	0	2	2	2	NA	NA	2	2	2	2	2	NA	0	11	7			114	57		4
Na	Na	Na	Na		1	50	NA	P Hwang	2	2	NA	2	2			NA			4	NA	1	2	1	2	2	2	11	2	11	2	2	2	NA	NA	1	2	1	2	2	?	2	11	1			234	86		4
Na	Na	Na	Na		1	75	NA	Tan KK	2	1	NA	3	2			NA			3	NA	3	1	1	2	2	1	11	2	11	2	2	2	NA	NA	2	2	2	2	2	Na	0	11	3			97	54		4
Na	Na	Na	Na		1	51	NA	I Ng	1	1	NA	2	2			NA				NA	1	2	1	2	2	2	11	2	11	2	1	2	NA	NA	1	2	2	2	2	?	1	11	4			202	106		4
Na	Na	Na	Na		1	63	NA	I Ng	1	1	NA	1	2			NA				NA	1	2	1	2	2	2	11	2	12	2	1	2	NA	NA	1	2	2	1	2	atenolol, aspirin, lisnopril	1	11	3			185	98	4.72	4
Na	Na	Na	Na		1	53	NA	Ng WH	2	1	NA	2	2			NA	2			NA	1	2	1	2	2	2	11	2	0	2	1	2	NA	NA	1	2	2	2	2	?	1	11	5			225	119		4
Na	Na	Na	Na		1	79	Na	I Ng	2	1	NA	2	2		5	NA	2	1	3	NA	1	2	1	2	2	1	11	11	0	2	1	2	NA	NA	1	2	2	1	2	aspirin, nifidipine	1	11	4			137	74		4
Na	Na	Na	Na		1	60	Na	Ong PL	1	1	NA	1	2		2	NA	2		1	gardener	1	2	1	2	2	2	11	2	0	2	1	2	NA	NA	1	2	2	2	2	?	2	12	1			185	91		4
Na	Na	Na	Na		1	61	Na	E Wang	2	1	NA	2	2	2	5	NA	3		4	NA	1	2	1	2	2	2	11	2	12	2	2	2	NA	NA	2	2	2	2	2	NA	2	12	4			196	86	8.6	4
Na	Na	Na	Na	1	1	91	Na	Tan KK	2	1	NA	2	2		5	NA	4	1	3	NA	1	2	2	2	2	2	2	2	0	2	2	2	NA	NA	2	2	2	2	2	NA	0	11	6			216	81	6.3	1
Na	Na	Na	Na	1	2	76	Na	E Wang	1	1	NA	2	2		2	NA	2		5	NA	1	2	2	2	2	2	2	2	0	2	2	2	NA	NA	2	2	2	2	2	NA	0	11	3			202	93	10.6	1
Na	Na	Na	Na		1	73	Na	P Hwang	1	3	NA	3	1	2	1	NA	2		5	NA	1	2	1	2	2	2	11	11	11	2	2	2	NA	NA	2	2	2	2	2	NA	2	11	6			197	66		4
Na	Na	Na	Na		1	65	Na	Tan KK	1	1	NA	1	2	2	1	NA	2		3	NA	1	2	1	1	2	2	11	2	12	2	2	2	NA	NA	2	2	2	2	2	NA	0	12	2			194	113	6.9	4
Na	Na	Na	Na		1	62	Na	I Ng	1	1	NA	1	2	2	5	NA	4	2	1	despatch rider	1	2	1	2	2	2	11	2	0	2	1	2	NA	NA	2	2	2	2	2	TCM	2	11	3			165	92	7.2	4
Na	Na	Na	Na		2	64	Na	Tan KK	2	4	Filipino	2	2	2	1	NA	1		3	NA	1	2	1	2	2	2	11	2	0	2	2	2	NA	NA	2	2	2	2	2	NA	2	11	7			174	99	7.3	4
Na	Na	Na	Na		1	48	Na	E Wang	1	1	NA	1	1	2	2	NA	2		3	NA	1	1	2	2	2	1	2	2	2	2	1	2	NA	NA	2	2	2	2	2	epilim, tegretol, folate	2	12	2			167	95	6.2	4
Na	Na	Na	Na		2	66	Na	Tan KK	2	1	NA	2	2	2	5	NA	2		3	NA	1	1	1	2	2	1	11	11	11	2	1	2	NA	NA	2	1	1	1	2	aspirin, glucobay, lovastain, glibenclamide	2	11	6	1	22	217	121	25.5	1
Na	Na	Na	Na		2	80	Na	Ong PL	2	1	NA	2	2	2	2	NA	4		4	NA	1	2	1	2	2	2	11	11	11	2	1	2	NA	NA	1	1	1	2	2	atenolol, amlodipine, simvastatin, gliclizide, sentraline, penadopril	0	11	3	1		237	106	9.7	3
Na	Na	Na	Na		1	69	Na	Ong PL	2	2	NA	2	2		3	NA	4		4	NA	1	2	1	2	2	2	11	11	11	2	1	2	NA	NA	1	1	1	2	2	atenolol, ISDN, metformin, tolbutamide, simvastain, fluvoxamine	1	11	1	2		150	66	26.5	3
Na	Na	Na	Na		1	46	Na	E Wang	2	2	NA	1	2	2	3	NA	5		3	NA	1	1	1	2	2	1	11	11	11	2	1	2	NA	NA	1	1	1	1	2	ticlid, digoxin, amlodipine, losartan, simvastatin, hydrocholazine, ventolin, ISDN, lasix	1	12	5	2		197	107	8	4
Na	Na	Na	Na		1	59	Na	Tan KK	1	1	NA	2	1		2	NA	1		3	NA	1	2	1	2	2	2	11	11	11	2	1	2	NA	NA	1	1	2	2	2	metformin, atenolol, lorazepam, prochlorperazine, mixtard	2	12	7	2		219	122	21.6	4
Na	Na	Na	Na		1	61	Na	Tan KK	2	1	NA	2	2	2	2	NA	2		4	NA	1	2	1	2	2	2	2	11	11	2	1	2	NA	NA	2	1	2	2	2	Frusemide, neuroforte, glibenclamide	1	11	2	1	22	206	109		1
Na	Na	Na	Na		1	46	Na	Ong PL	2	1	NA	2	2	2	2	NA	2		4	NA	1	2	1	2	2	2	11	2	0	2	2	2	NA	NA	2	2	2	2	2	NA	0	11	6	2		141	77	8.1	4
Na	Na	Na	Na		1	77	Na	Tan SH	1	1	NA	2	2	2	5	NA	4		3	NA	1	2	1	2	2	2	11	2	11	2	1	2	NA	NA		2	2	2	2		1	11	6	2		199	95	6.9	3
Na	Na	Na	Na		1	50	Na	Ong PL	1	1	NA	2	2		1	NA	2		1	IT	1	2	1	2	2	2	11	2	11	2	2	2	NA	NA	2	2	2	2	2	NA	0	11	7	2		183	105	7.1	4
Na	Na	Na	Na		1	78	Na	Tan KK	2	1	NA	2	2	2	5	NA	4		3	NA	1	1	1	2	2	1	11	2	2	2	1	2	NA	NA	1	2	2	2	2	atenolol	1	12	1	2		170	83	5.5	4
Na	Na	Na	Na		1	68	Na	John Thomas	1	1	NA	2	2			NA				NA	1	2	1	2	2	2	11	2	11	2	2	2	NA	NA	2	2	2	2	2	NA	0	2	6	1	21				4
Na	Na	Na	Na		1	66	Na	I NG	2	1	NA	2	2		5	NA	4		4	NA	1	2	2	2	2	2	2	2	2	2	2	2	NA	NA	2	2	2	2	2	NA	0	11	5	2		178	72		4
Na	Na	Na	Na		1	84	Na	E Wang	1	1	NA	2	2		5	NA	4		3	NA	1	2	1	2	2	2	11	11	11	2	1	2	NA	NA	1	2	2	2	2	NK	1	11	1	2		204	132	15.4	1
Na	Na	Na	Na		1	48	Na	Ng WH	1	1	NA	1	1		2	NA	2		1	NK	1	2	2	2	2	2	12	2	12	2	2	2	NA	NA	2	2	2	2	2	NA	0	11	4	2		179	114	7	4
Na	Na	Na	Na		1	70	Na	Tan KK	2	1	NA	2	2			NA	2		3	NA	2	2	1	2	2	2	11	2	2	2	1	2	NA	NA	2	2	2	1	2	ticlid, calcium, trimetazidine, epoatin, losec, renalvite, ferrous furamate	1	11	5	1	34	154	87	5.8	4
Na	Na	Na	Na		1	55	Na	E Wang	2	1	NA	2	2	2	2	NA	2		4	NA	1	2	2	2	2	2	12	2	2	2	2	2	NA	NA	2	2	2	2	2	NA	0	3	6	2					4
Na	Na	Na	Na		1	49	Na	I Ng	1	1	NA	2	2	2	2	NA	2		1	operator	1	2	1	2	2	2	11	2	11	2	1	2	NA	NA	1	2	2	2	2	atenolol	1	11	3	2		162	102	7.6	4
Na	Na	Na	Na		1	62	Na	TAn KK	2	1	NA	2	2			NA	2		3	NA	2	1	1	2	2	1	2	2	11	2	1	2	NA	NA							1	12	5	2		124	77	7.7	4
Na	Na	Na	Na		1	41	Na	Tan KK	2	1	NA				2	NA	2		1	office worker	1	2	2	2	2	2	11	2	2	2	2	2	NA	NA	2	2	2	2	2	NA	0	11	1	1	28	258	140	9.6	1
Na	Na	Na	Na		1	44	Na	Ang BT	1	3	NA	2	1		1	NA	3		1	security guard	1	1	1	2	2	2	2	2	2	2	2	2	NA	NA	2	2	2	2	2	NA	0	11	6	1	23	74	30		1
Na	Na	Na	Na		1	37	NA	Seow WT	1	3	NA	2	2			NA				NA						2	2	2	0	2		2	NA	NA	2	2	2	2	2			11
Na	Na	Na	Na		1	65	NA	Ng WH	1	1	NA	1	2			NA				NA	1	2	1	2	2	2	11	2	2	2	2	2	NA	NA	1	2	2	2	2	atenolol	2	12	2						4
Na	Na	Na	Na		1	84	NA	Tan SH	2	1	NA	2	2			NA			3	NA	1	2	1	2	1	2	11	2	2	2	2	2	NA	NA	2	2	2	2	2	NK	1	12	1
Na	Na	Na	Na		1	85	NA	P Hwang	2	1	NA	2	2			NA				NA	1	2	1	2	2	2	11	2	0	2	1	2	NA	NA	1	2	2	2	2	NK	1	11	2						1
Na	Na	Na	Na		1	47	NA	Tan KK	1	1	NA	2	2			NA				NA	1	2	1	2	2	2	11	11	0	2	2	2	NA	NA	2	2	2	2	2	NA	2	12	7						4
Na	Na	Na	Na		1	51	NA	Seow Wt	2	1	NA	2	2			NA				NA	1	2	1	2	2	2	11	2	0	2	1	2	NA	NA	1	2	2	2	2	atenolol	2	11	3						3
Na	Na	Na	Na	1	1	78	NA	Seow WT	1	2	NA	2	2		1	NA				NA	1	2	1	2	2	2	11	2	12	2	1	2	NA	NA	2	2	2	1	2	aspirin	2	12	2			160	100		4
Na	Na	Na	Na	1	1	36	NA	Ong PL	1	1	NA	1	2			NA			1	NK	1	2	1	2	2	2	11	2	0	2	2	2	NA	NA	2	2	2	2	2	NA	2	12	7			184	120		4
Na	Na	Na	Na		1	43	NA	I Ng	1	1	NA	1	2			NA			1	Taxi-driver	1	2	1	2	2	2	11	2	0	2	2	2	NA	NA	2	2	2	2	2	NA	2	11	4						3
Na	Na	Na	Warfarin200516		1	75	NA	Ong PL	1	1	NA	2	2			NA			3	na	1	2	1	2	2	2	11	2	11	1	1	1	2.5mg	AF	1	2	1	2	1	warfarin, atenolol, lavastantin	1	12	4						3
Na	Na	Na	Na		1	56	NA	I Ng	1	2	NA	1	2			NA	2			NA	1	2	2	1	2	2	2	2	0	2	2	2	NA	NA	2	2	2	2	2	NA	0	2	3			200	100		3
Na	Na	Na	Na		1	65	NA	Yeo TT	2	1	NA	2	2			NA				NA	1	2	2	2	2	2	2	2	0	2	2	2	NA	NA	2	2	2	2	2	NA	0	6	1						4
Na	Na	Na	Na		1	65	NA	I Ng	1	1	NA	1	2			NA	2		1	Private GP adminstrator	1	2	1	2	2	2	11	2	11	2	1	2	NA	NA	2	2	2	1	2	aspirin	1	6	1			200	83		2
Na	Na	Na	Na		1	66	NA	P Hwang	2	1	NA	2	2			NA	2		4	NA	1	2	1	2	2	2	11	2	12	2	1	2	NA	NA	1	2	2	2	2	atenolol	2	12	1			199	92		4
Na	Na	Na	Na		1	69	Na	Ong PL	1	1	NA	2	2		2	NA	2	1	3	NA	1	1	1	2	2	1	11	2	11	1	1	2	NA	NA	1	2	2	1	2	aspirin, atenolol	1	12	5			113	74		4
Na	Na	Na	Na		2	51	Na	I Ng	2	1	NA	2	2		3	NA	2		1	NK	1	2	1	2	2	2	11	2	0	2	2	2	NA	NA	2	2	2	2	2	NA	2	3	5			154	97		3
Na	Na	Na	Warfarin200601		1	76	Na	I Ng	2	1	NA	2	2		5	NA	2		3	NA	2	1	1	2	2	1	11	2	11	1	1	1	2mg om (Mon, Wed, Fri, Sun); 1.5mg on (Tue, Thus, Sat)	AF	1	2	1	2	1	warfarin, atenolol, simvastatin, captopril	1	11	6			166	95	5.1	4
Na	Na	Na	Na		1	55	Na	Tan KK	1	1	NA	2	2		2	NA	2		1	Works in printing firm	1	2	1	2	2	2	11	2	11	2	1	2	NA	NA	1	2	2	2	2	?	2	11	1			173	103		3
Na	Na	Na	Na	1	1	49	Na	Tan KK	2	2	NA	2	2		3	NA	3	1	3	NA	1	2	2	2	2	2	2	2	12	2	2	2	NA	NA	2	2	2	2	2	NA	0	11	7			183	106	8.8	4
Na	Na	Na	Na	1	1	59	NA	I Ng	1	3	Na	2	2			NA	2		3	NA	1	2	2	2	2	2	2	2	0	2	2	2	NA	NA	2	2	2	2	2	NA	0	11	6			175	98	6.3	3
Na	Na	Na	Na		1	57	Na	Ng WH	1	1	NA	1	2	2	2	NA	2	2	1	taxi driver	1	1	1	2	2	1	2	2	11	2	1	2	NA	NA	2	2	1	2	2	simvastatin, warfarin	1	11	1			118	74	10.7	4
Na	Na	Na	Na		1	75	Na	P Hwang	1	1	NA	3	2	2	5	NA	2		3	NA	2	1	1	2	2	1	11	2	11	2	1	2	NA	NA	2	2	1	1	2	aspirin, perstatin, simvastatin	1	12	4			195	123	8.4	4
Na	Na	Na	Na		1	52	Na	Tan SH	1	2	NA	3	2	2	3	NA	2		3	NA	1	2	2	2	2	2	2	2	0	2	2	2	NA	NA	2	2	2	2	2	NA	0	11	3			175	92	10.3	1
Na	Na	Na	Na		2	42	Na	Tan SH	1	1	NA	2	2	2	2	NA	2		1	steel worker	1	2	2	2	2	2	12	2	12	2	2	2	NA	NA	2	2	2	2	2	NA	0	11	7	1	9	163	108	6.2	3
Na	Na	Na	Na		1	38	Na	E Wang	2	1	NA	2	2	2	2	NA	2		1	NK	1	2	2	2	2	2	2	2	0	2	2	2	NA	NA	2	2	2	2	2	NA	0	2	6	1		95	65		3
Na	Na	Na	Na		1	55	Na	Ong PL	1	1	NA	1	1		2	NA	1		1	Trishaw rider	1	2	2	2	2	2	12	2	12	2	2	2	NA	NA	2	2	2	2	2	NA	0	3	3	2		192	113	7.5	3
Na	Na	Na	Na		1	57	Na	Tan SH	1	1	NA	2	1	2	2	NA	2		1	Pump attendant at Shell petrol pump	1	2	1	2	2	2	11	11	11	2	1	2	NA	NA	1	1	1	2	2	adalat LA, simvastatin, glipizide, metformin	1	11	5	2		179	98	16.1	4
Na	Na	Na	Na		1	58	Na	Ong PL	1	1	NA	3	2	2	2	NA	2		5	NA	1	1	1	2	2	2	11	2	11	2	1	2	NA	NA	1	2	1	1	2	aspirin, lovastatin, losartan, atenolol	1	12	1	2		167	90	7.2	4
Na	Na	Na	Na		1	51	Na	I Ng	2	2	NA	2	2			NA	2		4	NA	1	2	1	1	2	2	11	11	11	2	1	2	NA	NA	1	1	1	1	2	aspirin, metformin, simvastatin, atenolol	1	12	7	2		130	74	7.9	4
Na	Na	Na	Na		1	58	Na	Ong PL	2	2	NA	2	2	2	3	NA	2		4	NA	1	2	1	2	2	2	11	2	12	2	2	2	NA	NA	2	2	2	2	2	NA	0	11	7	1		197	120	14.9	3
Na	Na	Na	Na		1	55	Na	Tan SH	2	2	NA	2	2	2	3	NA	2		4	NA	1	2	1	2	2	2	11	2	12	2	1	2	NA	NA	1	2	2	2	2	Co/Diovan	2	11	7	2		186	96	10	3
Na	Na	Na	Na		1	57	Na	E Wang	1	1	NA				2	NA	2		3	NA	1	1	1	2	2	1	11	11	11	2	1	2	NA	NA	1	1	1	1	2	aspirin, metformin, tolbutamide, lovastatin, carbamazepine, resperidone	1	11	3	1	25	187	101		4
Na	Na	Na	Na		1	59	Na	E Wang	1	1	NA	2	2	2	2	NA	2		1	Qigong	1	2	1	2	2	2	11	2	2	2	2	2	NA	NA	2	2	2	2	2	NA	0	12	7	2					4
Na	Na	Na	Na		2	77	Na	E Wang	1	1	NA					NA	2		3	NA	2	2	1	1	2	2	11	11	2	2	1	2	NA	NA	1	1	2	2	2	Nifetex, metformin, glipizide, sifrol	1	11	1	1	22	125	83	16.8	1
Na	Na	Na	Na		1	62	Na	NG WH	2	1	NA	2	2	2	5	NA	4		3	NA	2	1	1	2	2	1	11	11	11	2	1	2	NA	NA	1	1	1	1	2	aspirin, dypyridamine, enalapril, glipizide, metformin, losec, lovastatin	1	11	4	1		183	89	8.5	4
Na	Na	Na	Na		1	64	Na	Ng WH	2	1	NA	2	2		2	NA	4		3	NA	2	2	1	2	1	2	2	2	2	2	1	2	NA	NA	2	2	2	2	2	lamivudine, lorazepam, adefovir, cefirizine, domperidone	1	11	1	2		128	59		3
Na	Na	Na	Na		1	24	Na	I Ng	1	1	NA	2	2	2	1	NA	1		6	NUS	1	2	2	2	2	2	2	2	0	2	2	2	NA	NA	2	2	2	2	2	NA	0	11	6	2		128	79	7.3	3
Na	Na	Na	Na		1	47	Na		1	3	NA					NA	2		1	NK	1	2	1	2	2	2	11	11	2	2	1	2	NA	NA							1	11	7	2		178	118	13.5	4
Na	Na	Na	Na		1	76	Na	Ng WH	2	1	NA	1	2		2	NA	2		3	NA	1	2	1	2	2	2	11	2	11	2	1	2	NA	NA	1	2	1	1	2	aspirin, cal vit D, captopril, famotidine, lovastatin, propanadol	1	12	3	1		152	76	11.2	4
Na	Na	Na	Na		1	26	Na	E Wang	2	1	NA	2	2	2	2	NA	2		4	NA	1	2	1	2	2	2	2	2	2	2	2	2	NA	NA	2	2	2	2	2	NA	0	2		2		95	55		4
Na	Na	Na	Na		1	64	Na	Ang BT	1	4	Eurasian	13	2	2	1	NA	2		4	NA	1	2	1	2	2	2	12	2	2	2	2	2	NA	NA	2	2	2	2	2	NA	0	11	1	1		239	142	5.8	4
Na	Na	Na	Na		1	86	Na	Tan KK	2	2	NA	3	2		3	NA	4		3	NA	1	2	2	2	2	2	2	2	2	2	2	2	NA	NA	2	2	2	2	2	NA	0	11	4	2		253	124		1
Na	Na	Na	Na		1	64	NA	GM/I Ng	1	1	NA	2	2			NA			3	NA	1	2	1	2	2	2	11	11	0	2	1	2	NA	NA	1	2	2	2	2	atenolol, fluconazole, glipizide	1	11	6						4
Na	Na	Na	Na		1	81	NA	Seow WT	2	1	NA	1	2			NA				NA	1	1	1	2	2	1	11	11	11	2	1	2	NA	NA	1	2	1	2	2	atenolol, simvastatin	1	11	6						4
Na	Na	Na	Na		1	63	NA	Yeo TT	1	1	NA	2	2			NA			2	NA	1	1	1	1	2	1	11	11	11	1	1	2	NA	NA	1	2	1	2	2	atenolol, simvastatin, metformin	1	12	4						4
Na	Na	Na	Na		1	50	NA	Tan KK	1	1	NA	2	2			NA				NA	1	2	1	2	2	2	11	2	0	2	1	2	NA	NA	1	2	2	2	2	NK	2	12	4						4
Na	Na	Na	Na		1	87	NA	Tan KK	1	1	NA	2	2	2		NA				NA	1	1	1	2	2	1	11	11	11	2	1	2	NA	NA	1	1	1	1	2	simvastatin, aspirin	1	12	1						4
Na	Na	Na	Na		1	62	NA	I Ng	1	2	NA	1	2			NA				NA	1	2	1	2	2	2	11	11	11	2		2	NA	NA		1	2	1	2	metformin, aspirin		12	7						4
Na	Na	Na	Na		1	55	NA	Yeo TT	2	1	NA	2	2			NA			2	canteen helper	1	2	1	2	2	2	2	2	0	2	2	2	NA	NA	2	2	2	2	2	NA	0	12	5						4
Na	Na	Na	Na		1	73	NA	I Ng	1	1	NA	2	2			NA				NA	2	1	1	2	2	1	2	11	0	2	1	2	NA	NA	2	1	2	2	2	tolbutamide	1	12	5						4
Na	Na	Na	Na		1	53	NA	Ong PL	1	2	NA	1	2			NA				NA	1	2	1	2	2	2	11	2	0	2	1	2	NA	NA	1	2	2	2	2	NK	1	11	7						3
Na	Na	Na	Na		1	66	NA	Ong PL	1	1	NA	2	2			NA				NA	1	2	1	2	1	2	2	2	2	2	1	2	NA	NA	2	2	2	2	2		1	11	5						4
Na	Na	Na	Na		1	83	NA	P Hwang	2	3	NA	2	2			NA				NA	1	2	1	2	2	2	11	2	11	2	1	2	NA	NA	1	2	2	2	2	NK	1	12	2						4
Na	Na	Na	Na		2	64	NA	Tan KK	1	1	NA	2	2			NA			3	NA	1	1	1	1	2	1	11	11	0	2	1	2	NA	NA	1	1	2	2	2	nifidipine, metformin	1	6	7						4
Na	Na	Na	Na		2	66	NA	I Ng	1	1	NA	2	2			NA			3	NA	1	1	1	2	2	1	11	2	2	2	1	2	NA	NA	1	2	1	1	2	atenolol, lavastantin, aspirin	1	11	5						3
Na	Na	Na	Na		1	58	NA	Yeo TT	1	1	NA	2	2			NA			1	NK	1	2	1	2	2	2	11	2	0	2	2	2	NA	NA	2	2	2	2	2	NA	2	12	7						4
Na	Na	Na	Na	1	1	65	NA	Seow WT	1	1	NA	2	2			NA			3	NA	1	1	1	2	2	1	11	2	0	2	1	2	NA	NA		2		2	2			11	1						4
Na	Na	Na	Na	1	1	55	NA	Tan KK	2	1	NA	2	2		2	NA	2	0	3	NA	1	2	1	2	1	2	11	2	0	2	1	2	NA	NA	1	2	2	2	2	nifidipine, Benzhexol, Risperidone, Lorazepam	1	11	7	2					4
Na	Na	Na	Na	1	1	65	NA	Ong PL	1	1	NA	2	2		2	NA	1			NA	1	2	1	2	2	2	11	2	11	2		2	NA	NA	1	2	2	1	2	nifidipine, aspirin	1	11	6						4
Na	Na	Na	Na		1	67	NA	P Hwang	2	1	NA	2	2			NA				NA	1	1	1	2	2	1	11	2	0	2	1	2	NA	NA	1	2	2	1	2	nifidipine, aspirin	1	12	6			143	87		4
Na	Na	Na	Na		1	79	NA	Tan KK	2	1	NA	2	2			NA				NA	1	1	1	2	2	1	11	2	11	2	1	2	NA	NA	1	2	1	1	2	atenolol, lavastantin, aspirin	1	12	7						4
Na	Na	Na	Na		1	63	NA	Yeo TT	1	1	NA	1	2			NA				NA	1	2	1	2	2	2	2	12	12	2	2	2	NA	NA	2	2	2	2	2	NA	0	11	1			200	81		4
Na	Na	Na	Na		1	75	NA	I Ng	1	1	NA	2	2			NA				NA	1	2	1	1	2	2	2	2	2	2	1	2	NA	NA	2	2	2	1	2	aspirin	1	12	6			113	60		4
Na	Na	Na	Na		1	51	NA	Ong PL	2	1	NA	2	2			NA				NA	1	1	1	2	2	1	11	11	0	2	1	2	NA	NA	1	2	1	1	2	enalapril, lavastantin, aspirin	1	11	4			183	109		4
Na	Na	Na	Na		1	47	NA	P Hwang	1	1	NA	2	2			NA				NA	1	2	1	2	2	2	11	2	0	2	2	2	NA	NA	2	2	2	2	2	NA	2	12	3			160	102		3
Na	Na	Na	Na		1	51	Na	Tan SH	2	1	NA	2	2		5	NA	4	1	3	NA	2	1	1	1	2	1	11	2	0	2	1	2	NA	NA		2	2	2	2	?		11	4			203	101	6.7	4
Na	Na	Na	Na		1	54	Na	Ong PL	1	2	NA	2	2		3	NA	2		1	Lorry driver	1	2	1	2	2	2	11	2	12	2	1	2	NA	NA	1	2	2	2	2	Defaulted hypt med	2	11	6			208	114	11.8	4
Na	Na	Na	Na		1	59	Na	E Wang	2	2	NA	2	2		1	NA	4	3	1	Producton operator	1	2	1	2	2	2	11	2	12	2	2	2	NA	NA	2	2	2	2	2	NA	1	11	2			214	124		4
Na	Na	Na	Na		1	67	Na	Ong PL	2	1	NA	2	2		5	NA	1	1	3	NA	2	2	1	2	1	2	2	2	12	2	1	2	NA	NA	2	2	2	2	2	Benzhexol	1	12	6			166	96		4
Na	Na	Na	Na		1	47	Na	Ong PL	2	1	NA	2	2	2	2	NA	2		4	NA	1	1	1	2	2	1	11	11	12	2	1	2	NA	NA	1	1	2	2	2	glibenclamide, propanolol, nifedipine	1	11	3			202	117	12.9	4
Na	Na	Na	Na		1	98	Na	Tan SH	1	1	NA	1	2		5	NA	4		3	NA	2	1	1	2	2	1	11	2	0	2	2	2	NA	NA	2	2	2	2	2	NA	0	11	2			200	82	6.3	1
Na	Na	Na	Na		1	46	Na	Ong PL	1	1	NA	2	2	1	1	NA	2		1	Advertisement	1	2	1	2	2	2	11	2	0	2	1	2	NA	NA	2	2	2	2	2	Chinese Traditional medicine	2	11	1			188	120	7.5	4
Na	Na	Na	Na		1	85	Na	Tan SH	1	1	NA	3	3	2	5	NA	4		3	NA	1	2	1	1	2	2	11	2	11	2	1	2	NA	NA	1	2	1	1	2	aspirin, atenolol, captopril losec, simvastatin	1	12	7			134	55	5.5	4
Na	Na	Na	Na		1	89	Na	Ong PL	2	2	NA	2	2	2	4	NA	1		3	NA	3	1	1	2	1	2	2	2	0	2	1	2	NA	NA	2	2	2	2	2	?	1	11	6			200	72	4.1	3
Na	Na	Na	Warfarin200619		1	75	Na	Tan KK	2	1	NA	2	2	2	5	NA	4		3	NA	3	1	1	2	2	1	11	11	11	1	1	1	1.5mg alternate with warfarin 2mg om	AF	1	1	1	2	1	warfarin, atenolol, digoxin, frusemide, glucobay, simvastatin, tolbutamide, vasteral, valsartan, famotidine	1	12	1			149	88	15.7	4
Na	Na	Na	Na		1	72	Na	Tan KK	1	1	NA			2	2	NA	2		1	cleaner	1	2	1	2	2	2	2	2	12	2	2	2	NA	NA	2	2	2	2	2	NA	0	11	3			150	87	7.5	4
Na	Na	Na	Na		1	52	Na	P Hwang	2	3	NA	2	2	2	1	NA	2		1	Mosquito site inspector MOE		1		1	1	1			1	1	1	2	NA	NA	1	1	2	2	2	?	1	11	1			162	91	9.8	4
Na	Na	Na	Na		1	76	Na	E Wang	2	1	NA	2	2	2	5	NA	2	1	3	NA	1	1	1	2	2	11	11	11	11	2	1	2	NA	NA	1	2	1	1	2	Aspirin, nifidipine, Ca vit D, hydrothlothiazide, lovastatin, span K	1	11	7			165	85	9	3
Na	Na	Na	Na		1	76	Na	E Wang	2	1	NA	2	2	2	2	NA	2		4	NA	1	1	1	2	2	1	11	2	11	2	1	2	NA	NA	1	2	1	1	2	aspirin, atenolol, amlodipine, famotidine, captopril	1	12	6			197	97	7.4	4
Na	Na	Na	Warfarin200624		1	86	Na	Ong PL	1	1	NA	3	2	2	5	NA	4		3	NA	2	1	1	2	2	1	2	2	11	1	1	1	1mg om	AF	2	2	2	2	1	warfarin, digoxin, diltiazem	1	12	1			115	74	8.8	4
Na	Na	Na	Na		1	69	Na	Tan SH	1	1	NA	2	2	2	2	NA	2		3	NA	2	2	1	2	2	2	11	11	12	2	1	2	NA	NA	1	2	2	2	2	atenolol, enalapril	1	12	7	2		151	88	6.8	4
Na	Na	Na	Na		1	74	Na	E Wang	1	1	NA	3	3		5	NA	1		3	NA	1	1	1	2	2	1	11	2	0	2	1	2	NA	NA	1	2	2	2	2	span K, adalat LA, HCTZ, pyridoxine, rifamcipin, isonoazid	1	12	2	2		191	94	7.9	3
Na	Na	Na	DC2007 / MLC200701 / MD2007		1	50	Na	E Wang	1	1	NA	2	2			NA	2		1	NK	1	2	1	2	2	2	11	11	0	2	2	2	NA	NA	1	2	2	2	2	NK	1	11	3	1	24	151	107	9.6	1
Na	Na	Na	Na		1	63	Na	E Wang	2	1	NA	2	2			NA	4		3	NA	2	1	1	2	2	1	11	11	11	2	1	2	NA	NA	1	2	1	2	2	carbamazepine, mg trisilicate, fe fumarate, enalapril, caCO3, KCL	1	12	3	2		161	92	7.8	4
Na	Na	Na	Na		2	67	Na	Tan KK	2	1	NA	2	2	2	2	NA	2		4	NA	1	2	1	2	2	2	11	2	12	2	2	2	NA	NA	2	2	2	2	2	NA	2	11	7	2		236	124	11.3	4
Na	Na	Na	Na		1	83	Na	Ng WH	2	1	NA	2	2	2	5	NA	4		3	NA	1	2	1	2	2	2	2	2	12	2	1	2	NA	NA	2	2	2	2	2	NK	1	11	3	2		222	109	7.9	3
Na	Na	Na	Na		2	66	Na	Ong PL	1	1	NA	2	2	2		NA	2		5	NA	1	2	1	2	2	2	11	11	12	2	1	2	NA	NA	1	1	1	2	2	aspirin, norvasc, glimepiride	1	11	5	2		154	91	13.1	4
Na	Na	Na	Na		1	83	Na	Tan KK	1	3	NA	2	2	2	1	NA	4		3	NA	1	2	1	1	2	2	11	2	11	2	1	2	NA	NA	1	2	1	1	2	aspirin, atenolol, cal vit D, GTN, ISDN, enalapril, lovastatin, nifedipine LA, vit B complex	1	11	7	2		181	80	7.6	4
Na	Na	Na	Na		1	66	Na	Tan KK	1	1	NA	2	2			NA	2		1	NK	1	1	1	2	1	2	11	2	0	2	1	2	NA	NA	2	2	2	1	2	ticlid, madopar, selegine, bromocriptine	1	11	2	1	27	145	87	6.8	4
Na	Na	Na	Na		1	54	Na	I Ng	1	1	NA	1	2	1	1	NA	2		1	technician	1	2	1	2	2	2	11	2	2	2	1	2	NA	NA	1	2	2	2	2	NK	1	3	7	2		154	100
Na	Na	Na	Na		1	47	Na	J Thomas	2	1	NA					NA	2		1	airport staff	2	2	2	2	2	2	2	2	2	2	2	2	NA	NA	2	2	2	2	2	NA	0	2	4	1	25	192	69		1
Na	Na	Na	Na		1	71	Na	I Ng	1	1	NA				2	NA	2		4	NA	1	1	1	2	2	11	2	2	2	1	1	1	3mg om	AF	1	2	2	2	1	warfarin, enalapril, losec	1	11	2	2		176	96	7.3	1
Na	Na	Na	Na		1	58	Na	Tan KK	1	1	NA					NA	2		1	security	1	2	2	2	2	2	12	2	12	2	2	2	NA	NA	2	2	2	2	2	NA	0	11	2	2	14	140	105	7	3
Na	Na	Na	Na		1	96	Na	E Wang	2	1	NA	2	2		5	NA			3	NA	3	1	1	2	2	1	11	11	2	2	2	2	NA	NA	2	2	2	2	2	NA	0	12	3	2		168	90	6.7	4
Na	Na	Na	Na		1	77	Na	Ang BT	2	1	NA	2	2		5	NA	4		4	NA	1	2	1	2	2	2	11	2	11	2	1	2	NA	NA	2	2	2	2	2	glucosamine, hydrothyroxine, simvastatin	1	11	2	2		168	86	6.8	4
Na	Na	Na	Na		1	60	Na	TAn KK	1	1	NA	2	2	2	2	NA	2		1	taxi-driver	1	2	1	2	2	2	11	2	2	2	1	2	NA	NA	1	2	2	2	2	NK	2	11	4	2		193	114	8.4	3
Na	Na	Na	Na		1	57	Na	Ong PL	2	1	NA	2	2		1	NA	2		1	quality control manager	1	2	2	2	2	2	12	2	2	2	2	2	NA	NA	2	2	2	2	2	NA	0	11	6	2		214	109	7.3	4
Na	Na	Na	Na		1	84	Na	Ang BT	1	1	NA	3	2	2	5	NA	2		3	NA	1	1	1	2	2	1	11	2	11	2	1	2	NA	NA	2	2	1	1	2	aspirin, losec, simvastatin, bisoprolol	0	12	1	2		154	67	7.9	4
Na	Na	Na	Warfarin2008		1	31	Na	E WAng	2	2	NA	2	2	2	1	NA	2		1	sales assistance	1	2	1	2	1	2	2	2	2	2	1	1		MVP	2	2	2	2	1	warfarin, prozac, plaquenil, azathioprine, prapranolol, prednisolone, losec, amitriptyline	1	12	2	1	24	90	59		4
Na	Na	Na	Na		1	68	Na	Ong PL	1	1	NA	2	2	2	1	NA	2		3	Ex-police officer	1	2	1	2	2	2	11	11	12	2	1	2	NA	NA	2	1	2	2	2	metformin, daonil	1	12	2	2		188	88		3
Na	Na	Na	Na		1	82	Na	TAn KK	1	1	NA				1	NA	2		3	NA	2	1	1	2	2	1	11	2	11	2	1	2	NA	NA	2	2	2	1	2	aspirin	1	11	3	2		210	119		2
Na	Na	Na	Na		1	69	NA	Tan SH	1	1	NA	1	2			NA	2			NA	1	1	2	1	2	2	2	2	0	2	2	2	NA	NA	2	2	2	2	2	NA	2	11							4
Na	Na	Na	Na		1	62	NA	P Hwang	1	1	NA	2	2			NA			5	just retired 1mth as maintainence officer	1	2	2	2	2	2	2	2	2	2	2	2	NA	NA	2	2	2	2	2	NA	0	11	6
Na	Na	Na	Warfarin200502		1	66	NA	I Ng	1	1	NA	1	2			NA				NA	1	2	1	2	2	2	11	11	11	1	1	1	1.5mg	CABG ,AF	1	1	1	2	1	warfarin, hydrollazine, metformin, simvastatin	1	11	7						4
Na	Na	Na	Na	1	1	47	NA	Tan KK	1	1	NA	3	2		2	NA			3	NA	1	1	1	2	2	1	11	11	11	2	1	2	NA	NA		1		2	2	S/C Insulin	1	12	6						4
Na	Na	Na	Na		1	49	NA	Ong PL	1	1	NA	2	2			NA				NA	1	2	1	2	2	2	11	2	0	2	1	2	NA	NA	1	2	2	2	2	?	2	11	6			203	113		1
Na	Na	Na	Na		1	71	NA	I NG	1	1	NA	2	2			NA				NA	1	2	1	2	2	2	11	2	0	2	1	2	NA	NA	1	2	2	2	2	?	2	11	2			183	109		4
Na	Na	Na	Warfarin200520		2	70	NA	Yeo TT	1	1	NA	2	2			NA				NA	1	2	1	2	2	2	11	2	0	2	1	1	2.5mg	AF	1	2	2	2	1	atenolol, warfarin	1	3	5			136	62		4
Na	Na	Na	Na		1	72	NA	I Ng	1	1	NA	1	2			NA				NA	2	1	1	2	2	1	11	2	2	2	1	2	NA	NA	1	2	2	2	2	captopril	2	12	4			236	105		3
Na	Na	Na	Na		1	69	NA	Ong Pl	1	1	NA	2	2			NA			1		1	2	1	2	2	2	11	11	2	2	2	2	NA	NA	2	2	2	2	2	NA	0	11	6			206	93	4.2	3
Na	Na	Na	Na		1	56	NA	I Ng	1	1	NA	2	2			NA	2			NA	1	1	1	2	2	1	11	11	11	2	1	2	NA	NA	1	1	1	1	2	atenolol, metformin, simvastatin, aspirin, glipizide	1	11	6			172	87		4
Na	Na	Na	Na		1	68	NA	Ng WH	1	1	NA	1	2			NA				NA	1	2	1	2	2	2	11	2	0	2	2	2	NA	NA	2	2	2	2	2	NA	2	11	7			149	78		4
Na	Na	Na	Na		1	52	NA	Ong PL	1	1	NA	1	2			NA				NA	1	2	1	2	2	2	11	2	12	2	1	2	NA	NA	1	2	2	2	2	?	2	12	2			142	74		4
Na	Na	Na	Na		1	67	Na	Tan SH	1	2	NA	2	2		2	NA	2	1	3	NA	1	2	2	2	2	2	2	2	12	2	2	2	NA	NA	2	2	2	2	2	NA	0	12	5			198	100		4
Na	Na	Na	Na		1	76	Na	Tan KK	2	1	NA	2	2		5	NA	2	1	3	NA	2	1	1	2	2	2	11	11	0	2	1	2	NA	NA	2	1	1	1	2	aspirin, metformin, simvastatin	2	11	1			149	80		2
Na	Na	Na	Na		1	67	Na	Ng WH	1	2	NA	2	2		2	NA	2		3	NA	1	2	1	2	2	2	11	2	11	2	2	2	NA	NA	1	2	2	2	2	?	1	12	6			182	99		4
Na	Na	Na	Na	1	1	69	Na	Ong PL	2	1	NA	2	2		5	NA	2	1	3	NA	1	1	1	2	2	1	11	2	0	2	1	2	NA	NA	1	2	2	2	2	atenolol, celebrex, famotidine, Vit B complex, vit C	1	11	2			176	83		3
Na	Na	Na	Na		1	88	Na	P Hwang	1	3	NA	2	2		3	NA	2	0	3	NA	1	2	1	2	2	2	11	2	0	2	1	2	NA	NA	2	2	2	2	2	defaulted hypt med	2	11	5			196	86	5.8	4
Na	Na	Na	Na		1	70	Na	I Ng	1	1	NA	2	2		2	NA	2	0	1	Taxi-driver	1	2	1	2	2	2	2	11	12	2	1	2	NA	NA	2	1	2	2	2	metformin, glibenclamide	1	12	7			143	77		4
Na	Na	Na	Warfarin200607		1	76	Na	GM/Tan KK	2	1	NA	2	2		2	NA	2	1	4	NA	1	2	1	1	2	2	11	11	11	1	1	1	2.5mg om	AF	1	1	1	2	1	warfarin (stop on 14Mar after MRI show bleed), tolbutamide, GTN, simvastatin, amlodipine, Cal carbonate, ISDN, hydrcallazine	1	11	3			193	73	7.5	4
Na	Na	Na	Na		1	74	Na	Tan KK	2	1	NA	2	2		2	NA	2	1	3	NA	2	1	1	2	2	1	11	2	12	2	1	2	NA	NA	1	2	2	1	2	aspirin	1	11	6			151	96	4.4	1
Na	Na	Na	Na		1	72	Na	I Ng	1	1	NA	2	2		2	NA	2	1	3	NA	1	2	1	2	2	2	11	11	12	2	1	2	NA	NA	1	1	2	2	2	enalapril, captopril, metformin, glipizide	1	12	6			191	94	19.1	4
Na	Na	Na	Na		1	72	Na	Tan KK	1	2	NA	1	2		3	NA	4	1	3	NA	1	1	1	2	2	2	11	2	0	2	2	2	NA	NA	2	2	2	2	2	NA	2	12	3			210	100	5.7	4
Na	Na	Na	Na		1	78	Na	P Hwang	1	1	NA	3	2	2	5	NA	3		3	NA	1	1	1	1	2	1	11	2	11	2	1	2	NA	NA	1	2	1	1	2	aspirin, ISDN, atenolol, dipyridamole, amlodipine, lovastatin, allopurinol, colchicine	1	12	2			148	73	7.9	4
Na	Na	Na	Na		1	86	Na	E Wang	2	1	NA	2	2	2	1	NA	4		3	NA	1	2	1	2	2	2	11	2	11	2	1	2	NA	NA	1	2	1	2	2	lorsartan, lipitor, folate	1	11	5			215	67	8.7	3
Na	Na	Na	Na		1	36	Na	Ong PL	1	1	NA	2	2	2	1	NA	1		1	Technician	1	2	1	2	2	2	11	2	12	2	2	2	NA	NA	2	2	2	2	2	NA	2	11	6			192	120	7.1	4
Na	Na	Na	Na		1	50	Na	Ong PL	1	1	NA	2	2	2	2	NA	2		1	Delivery man	1	2	1	2	2	2	2	2	0	2	2	2	NA	NA	2	2	2	2	2	NA	0	4	6
Na	Na	Na	Na		1	46	Na	Tan KK	2	1	NA	2	2	2	2	NA	2		1	School Canteen helper	1	2	1	2	2	2	11	2	12	2	1	2	NA	NA	1	2	2	2	2	atenolol, nifedipine, diazepam	1	12	7			176	98	7.4	3
Na	Na	Na	Na		1	54	Na	Tan SH	1	1	NA	2	2	2	2	NA	2		1	Steel	1	2	1	2	2	2	11	2	2	2	2	2	NA	NA	1	2	2	2	2	atenolol, amlodipine	2	11	3			160	95	7	3
Na	Na	Na	Na		1	60	Na	Tan KK	1	1	NA	2	2	2	2	NA	2		3	NA	2	1	1	2	2	1	11	11	11	2	1	2	NA	NA	1	2	1	1	2	aspirin, atenolol, losec, lovastatin, lactulose	1	12	5	2		169	92	5.9	4
Na	Na	Na	Na		1	93	Na	GM/	2	1	NA	2	2	2	5	NA	4		3	NA	1	2	1	2	2	2	11	2	2	2	1	2	NA	NA	2	2	2	2	2	fluoxetine	1	12	6	2		180	88	8.3	3
Na	Na	Na	Warfarin2007		1	74	Na	Tan SH	2	2	NA	2	2	2	3	NA	2		4	NA	1	1	1	2	2	1	11	2	11	2	1	1	3mg om		1	2	1	1	2	warfarin, aspirin, atenolol, digoxin, enalapril, lovastatin	1	11	4	2		183	103	12.3	4
Na	Na	Na	Na		1	81	Na	I NG	2	1	NA	2	2	2	5	NA	4		3	NA	2	2	1	2	2	2	11	2	11	2	1	2	NA	NA	1	2	2	2	2	amlodipine, losec, calcitonin, anarex, cal carbonate	1	11	6	2		148	97	9.9	3
Na	Na	Na	Na		1	69	Na	E Wang	1	1	NA	3	2	2	2	NA	2		3	NA	2	2	1	2	2	2	11	2	11	1	1	2	NA	NA	1	2	1	1	2	?	1	12	6	2		155	96	6.5	4
Na	Na	Na	Na		1	86	Na	Ong PL	1	1	NA	2	2		5	NA	2		3	NA	2	2	1	2	2	2	11	2	0	2	2	2	NA	NA	2	2	2	2	2	NA	2	11	4	2		188	98	6	1
Na	Na	Na	Na		1	75	Na	Ortho/Ong PL	2	2	NA	2	2		3	NA	5		4	NA	1	2	1	1	2	2	11	11	0	2	1	2	NA	NA	1	1	2	2	2	enalapril, tolbutamide, metformin	11	12	5	2		200	98	22.6	4
Na	Na	Na	Na		1	97	Na	Tan KK	2	1	NA	2	2	2	5	NA	4		3	NA	1	2	2	2	2	2	2	2	12	2	2	2	NA	NA	2	2	2	2	2	Na	0	11	2	2		200	103		1
Na	Na	Na	Na		1	37	Na	Ong PL	2	1	NA	2	2	2	1	NA	1		3	NA	1	2	1	2	2	2	11	11	12	2	1	2	NA	NA	1	1	2	2	2	enalapril, metformin	1	11	1	1		154	97	9.1	4
Na	Na	Na	Warfarin2007		1	81	Na	I Ng	2	1	NA	2	2	2	5	NA	4		3	NA	2	1	1	2	1	1	11	11	11	11	1	1	1mg, 1.5mg	AF	1	1	1	2	1	warfarin, atenolol 50mg, ISDN 10mg tds, simvastatin 10mg on, tolbutamide 250mg tds, folic acid 1/1 om	1	4		2		150	90		4
Na	Na	Na	Na		1	61	Na	Ng WH	2	2	NA	2	2	2	2	NA	3		3	NA	2	1	1	2	2	1	11	11	11	2	1	2	NA	NA	1	1	1	2	2	atenolol, lovastatin, lasix, KCL, insulin	1	11	1	2		225	122		4
Na	Na	Na	Na		1	68	Na	NL/Tan KK	1	1	NA	1	2		2	NA	2		1	run own business/own shop	1	2	1	2	2	2	11	11	11	2	1	2	NA	NA	1	1	1	2	2	atenolol, tolbutamide, metformin, simvastatin	1	12	1	2		208	85	14.4	4
Na	Na	Na	Na		1	66	Na	Ang BT	1	1	NA	2	2		1	NA	2		1	sm business	1	2	1	1	2	2	11	11	11	2	1	2	NA	NA	2	2	1	1	2	plavix, glipizide, fenobibrate, spironactone, ISDN	1	11	2	1	14	140	71		3
Na	Na	Na	Na		1	84	Na	Ong PL	2	1	NA	2	2		5	NA	4		3	NA	3	1	1	2	2	11	11	2	2	2	1	2	NA	NA	1	2	1	1	2	ticlid, almodipine, fluvoxamine, trimetazidine, alprazolam	1	11	6	2		191	102	8.2	3
Na	Na	Na	Na		1	62	Na	Ong PL	2	2	NA	2	2		2	NA	2		1	NA	1	2	1	2	2	2	11	2	2	2	1	2	NA	NA	2	2	2	2	2	TCM	1	11	3	2		190	104	7.5	4
Na	Na	Na	Na		1	76	Na	TAn KK	1	1	NA				1	NA	2		3	NA	1	1	1	2	2	1	11	2	11	2	1	2	NA	NA	1	2	1	1	2	aspirin, ISMN, cal vit D, glucosamine, sulfate, carbamazepine, neurobion, simvastatin	1	11	2	2		139	83	6.8	4
Na	Na	Na	Na		1	73	Na	Ang BT	1	1	NA					NA	2		3	NA	1	2	1	2	2	2	11	11	11	2	1	2	NA	NA	1	1	1	1	2	aspirin, enalapril, atenolol, simvastatin, ISDN	1	11	6	1	26	211	101	11	3
Na	Na	Na	Warfarin2008		1	73	Na	E Wang	2	1	NA				2	NA			3	NA	2	2	1	2	2	2	11	11	11	2	1	1	1.5mg om	PE Rt upper lobe artery embolus	1	1	1	2	1	warfarin, adalat LA, metformin, enalapril, metformin, tolbutamide, losec	1	11	5	2		188	99	10.3	4
Na	Na	Na	Na		1	49	NA	Tan KK	1	1	NA	2	2			NA			1	marketing manager	1	2	1	2	2	2	11	2	11	2	2	2	NA	NA	2	2	2	2	2	NA	0	12	4						4
Na	Na	Na	Na		1	73	NA	GM -	2	2	NA	2	2			NA			5	NA	1	2	1	2	2	2	11	11	11	1	1	2	NA	NA	1	2	2	2	2	atenolol, carbimazole	1	12	3						4
Na	Na	Na	Na		1	72	NA		1	1	NA	2	2			NA				NA	1	2	1	1	2	2	11	11	0	2	1	2	NA	NA	1	1	2	2	2	NK	1	11	3						4
Na	Na	Na	Na		1	58	NA	Seow WT	1	1	NA	2	2			NA				NA	1	2	1	2	2	2	11	2	0	2	1	2	NA	NA	1	2	2	2	2	NA	1	11	3						1
Na	Na	Na	Na		1	90	NA	Tan KK	2	1	NA	2	2			NA	4		3	NA	2	2	2	2	2	2	2	2	0	2	2	2	NA	NA	2	2	2	2	2	NA	0	11	7						1
Na	Na	Na	Na		1	78	NA	I Ng	1	1	NA	1	2			NA				NA	1	2	1	2	2	2	12	2	0	2	2	2	NA	NA	2	2	2	2	2	NA	0	11	5						4
Na	Na	Na	Na		1	72	NA	I Ng	1	1	NA	2	2			NA				NA	1	2	1	2	2	2	11	2	0	2	2	2	NA	NA	2	2	2	2	2	NA	0	11	4						4
Na	Na	Na	Na	1	1	56	NA	Ong PL	1	1	NA	2	2		2	NA	2		3	NA	1	1	1	2	2	1	11	2	0	2	1	2	NA	NA	1	2	2	1	2	atenolol, adalat, aspirin	1	12	5						4
Na	Na	Na	Na	1	1	94	NA	P Hwang	2	1	NA	2	2		6	Uncommunicative	4	0	3	NA	3	1	1	2	2	1	11	11	0	2	1	2	NA	NA				2	2			11	4						1
Na	Na	Na	Na		1	72	NA	I Ng	1	1	NA	3	2			NA	2		5	Ex-sailor	1	2	1	1	2	2	2	2	0	2	2	2	NA	NA	2	2	2	2	2	NA	0	11	1						4
Na	Na	Na	Na		1	85	NA	P Hwang	2	1	NA	2	2			NA				NA	1	2	2	2	2	2	2	2	0	2	2	2	NA	NA	2	2	2	2	2	NA	0	11	4						3
Na	Na	Na	Na		2	55	NA	I Ng	1	1	NA	2	2			NA				NA						2	11	2	0	2		2	NA	NA	2	2	2	2	2		0	11	2						4
Na	Na	Na	Na		1	77	NA	Ng WH	2	3	NA	2	2			NA			3	NA	1	2	1	2	2	2	11	2	11	1	1	2	NA	NA		2	2	2	2	?		2	3						4
Na	Na	Na	Na		1	57	NA	Tan SH	1	1	NA	2	2			NA				NA	1	2	2	2	2	2	2	2	0	2	2	2	NA	NA	2	2	2	2	2	NA	0	12	3			191	99		4
Na	Na	Na	Na		1	54	Na	Ng WH	2	2	NA	2	2		2	NA	2		4	NA	1	2	1	2	2	2	11	2	0	2	1	2	NA	NA	1	2	2	2	2	captopril	1	11	1			199	83		3
Na	Na	Na	Na		1	87	Na	Tan KK	2	1	NA	2	2		5	NA	4	1	4	NA	1	2	1	2	1	2	11	2	0	2	1	2	NA	NA	1	2	2	1	2	Aspirin, ISDN	1	11	7			209	78	6.8	3
Na	Na	Na	Na		1	83	Na	Ng WH	2	1	NA	2	2		5	NA	4	1	3	NA	2	1	1	2	2	1	11	11	2	2	1	2	NA	NA	1	2	2		2			12	5			200	80	5.4	4
Na	Na	Na	Na		1	57	Na	Tan SH	1	1	NA	2	2		2	NA	2		5	NA	1	2	1	2	2	2	11	2	11	2	2	2	NA	NA	2	2	2	2	2	NA	2	12	3			171	104		4
Na	Na	Na	Na		1	70	Na	Ong PL	1	1	NA	2	2		5	NA	2	1	3	NA	1	2	1	1	2	2	11	2	0	2	2	2	NA	NA	1	2	2	2	2	?	1	11	3			195	111		4
Na	Na	Na	Na		1	56	Na	Tan KK	2	2	NA	2	2	2	1	NA	2		4	NA	1	2	1	2	2	2	11	2	11	2	1	2	NA	NA	2	2	2	2	2	traditional herb x 2mth	2	11	6			221	131	15.3	3
Na	Na	Na	Na		1	37	Na	Ng WH	1	1	NA	3	2	2	2	NA	2		1	store assistant	1	2	1	2	2	2	11	2	0	2	2	2	NA	NA	1	2	2	2	2	?	1	12	7			179	124	7.8	4
Na	Na	Na	Na		1	66	Na	I Ng	2	1	NA	2	2	2	2	NA	2		4	NA	1	1	1	2	2	1	11	2	11	2	2	2	NA	NA	2	2	2	2	2	NA	2	12	6			129	67		4
Na	Na	Na	Na		2	63	Na	E Wang	1	1	NA	1	1	2	2	NA	2		1	cleaner	1	2	1	2	2	2	11	2	0	2	2	2	NA	NA	2	2	2	2	2	NA	2	11	4			163	103	5.2	4
Na	Na	Na	Na		1	85	Na	Tan SH	2	1	NA	2	2	2	5	NA	4		4	NA	1	2	1	2	2	2	11	2	0	2	1	2	NA	NA	1	2	2	2	2	nifetex TR, diyridamole	1	12	5			211	101		4
Na	Na	Na	Na		1	52	Na	Ong PL	2	1	NA	2	2	2	1	NA	2		3	NA	1	2	1	2	2	2	11	2	11	2	1	2	NA	NA	1	2	2	1	2	aspirin, adalat LA, enalapril, lasix, KCL	2	11	7			240	122	5.6	4
Na	Na	Na	Na		1	56	Na	E Wang	2	1	NA	2	2	2	1	NA	1		1	cleaner	1	2	1	2	2	2	11	11	2	2	1	2	NA	NA	1	2	2	2	2	adalat LA, atenolol	1	12	2			164	77	7.4	3
Na	Na	Na	Na		1	60	Na	Tan SH	2	1	NA	2	2	2	2	NA	2		3	NA	1	2	1	2	2	2	11	11	11	2	1	2	NA	NA	1	1	1	2	2	NK	1	11	5	2		168	97	18.4	4
Na	Na	Na	Na		1	73	Na	E Wang	1	1	NA	1	1	2	5	NA	4		1	helper	1	2	2	2	2	2	12	2	0	2	2	2	NA	NA	2	2	2	2	2	NA	0	11	6	2		179	83	8	3
Na	Na	Na	Na		1	63	Na	Ng WH	2	1	NA	2	2	2	2	NA	2		3	NA	1	2	1	2	2	2	11	2	11	2	1	2	NA	NA	1	2	1	2	2	lovastatin, enalapril, glucosamine	1	12	5	2		145	79	8	4
Na	Na	Na	Na		1	69	Na	Tan SH	1	1	NA	2	2		2	NA	2		5	NA	1	1	1	2	2	1	11	2	12	2	1	2	NA	NA	2	2	2	2	2	prozosin	1	12	6	2		173	109	5.5	4
Na	Na	Na	Warfarin2007		1	68	Na	Tan SH	1	1	NA	2	2	2	1	NA	2		1	Taxi-driver	1	2	1	2	2	2	11	11	11	1	1	1	5.5mg om, 6mg, om, 4.5mg	AF	1	1	1	2	1	warfarin, enalapril, lovastatin, metformin, glipzide	1	11	6	2		125	74	9.3	4
Na	Na	Na	Na		1	70	Na	Ng WH	1	1	NA	1	3	2	5	NA	2		5	NA	1	2	1	2	2	2	11	11	11	2	2	2	NA	NA	2	2	2	2	2	NA	2	12	2	2		137	77	6.4	4
Na	Na	Na	Na		1	74	Na	GM	2	1	NA	2	2			NA	2		3	NA	3	1	1	2	2	1	11	11	11	2	1	2	NA	NA	1	1	1	1	2	aspirin, simvastatin, tolbutamide, metformin, fosomac, ca vit D, madapor, movicol, remeron	1	12	7	2		121	68	5.7	4
Na	Na	Na	Na		1	66	Na	I Ng	2	1	NA	2	2	2	2	NA	2		4	NA	1	2	1	2	2	2	11	11	11	2	1	2	NA	NA	1	1	1	2	2	enalapril, latidine, propanolol, metformin, rosvastatin	1	12	1	2		225	99	10.2	4
Na	Na	Na	Na		1	62	Na	E Wang	1	1	NA	2	2		2	NA	2		1	Taxi-driver	1	1	1	2	2	1	11	2	11	2	1	2	NA	NA	1	2	1	2	2	norvasc, simvastatin	1	11	1	2		136	90	6.1	4
Na	Na	Na	Na		1	60	Na	Ng WH	1	1	NA	2	2		5	NA	2		3	NA	3	1	1	2	2	1	11	11	11	2	1	2	NA	NA	1	2	1	2	2	amlodipine, lovastatin	1	11	4	2	13	148	94	12.3	3
Na	Na	Na	Na		1	65	Na	Tan KK	1	1	NA	2	2			NA	2		1	restaurant helper	1	2	1	1	2	2	11	2	2	2	1	2	NA	NA	1	2	1	2	2	lovastatin, dexa, cozaar	1	6	7	2					4
Na	Na	Na	Na		1	71	Na	E WAng	1	1	NA	2	2	2	5	NA	2		5	NA	1	2	1	2	2	2	11	2	11	2	1	2	NA	NA	1	2	1	1	2	aspirin, atenolol, captopril, ISDN, lovastatin, mehtydopa	1	11	4	1	25	217	117	10.2	4
Na	Na	Na	Na		1	84	Na	I Ng	2	1	NA				5	NA	4		3	NA	2	1	1	2	2	1	11	2	11	2	2	2	NA	NA	2	2	2	2	2	NA	1	12	5	2		128	52	7.1	4
Na	Na	Na	Na		1	59	Na	Ang BT	1	1	NA	2	2		2	NA	4		1	Hawker	1	2	1	2	2	2	11	11	2	2	2	2	NA	NA	1	2	2	2	2	adalat	1	11	4	2		149	83	4.6	4
Na	Na	Na	Na		1	43	NA	Tan KK	1	1	NA	1	2			NA			1	NK	1	2	1	2	2	2	11	2	0	2	1	2	NA	NA	1	2	2	2	2	NK	1	11	5						4
Na	Na	Na	Na		1	51	NA	Seow WT	1	1	NA	2	2			NA				NA						2	11	2	0	2		2	NA	NA		2	2	2	2			11
Na	Na	Na	Na		1	83	NA	I Ng	2	1	NA	2	2			NA				NA	1	2	1	2	2	2	11	2	0	2	1	2	NA	NA	2	2	2	2	2	NA	1	11	3						3
Na	Na	Na	Na		2	35	NA	Seow WT	1	4	Bangladeshi	2	2			NA			1	NK	1	2	2	2	2	2	2	2	0	2	2	2	NA	NA	2	2	2	2	2	NA	0	12	2						4
Na	Na	Na	Na		1	53	NA	Ong PL	2	1	NA	2	2			NA				NA	1	2	1	2	2	2	2	2	11	2	2	2	NA	NA	2	2	2	2	2	NA	0	11	3			156	104		4
Na	Na	Na	Na		1	77	NA	Tan SH	1	1	NA	3	2			NA			5	NA	1	2	2	2	2	2	2	2	2	2	2	2	NA	NA	2	2	2	2	2	NA	0	12	7			135	75		4
Na	Na	Na	Na	1	1	91	NA	Ng WH	2	1	NA	2	2			NA				NA	1	1	1	1	2	1	2	2	0	2	1	2	NA	NA	2	2	2	1	2	aspirin	2	11	1			193	87		4
Na	Na	Na	Na		1	55	NA	I Ng	2	1	NA	1	2			NA				NA	1	2	1	2	2	2	11	2	0	2	2	2	NA	NA	2	2	2	2	2	NA	2	12	2			164	81		4
Na	Na	Na	Na		1	61	NA	I Ng	1	1	NA	2	2			NA				NA	2	1	1	2	2	1	11	2	2	2	1	2	NA	NA	1	2	1	1	2	atenolol, simvastatin, aspirin, norvasc	1	4							4
Na	Na	Na	Na		1	52	Na	Tan KK	1	1	NA	2	2			NA	2		1	Taxi driver	1	2	2	2	2	2	2	2	0	2	2	2	NA	NA	2	2	2	2	2	NA	0	11	3			160	108		3
Na	Na	Na	Na		1	31	Na	P Hwang	2	1	NA	2	2		2	NA	2	4	1	insurance agent	1	2	2	2	2	2	2	2	0	2	2	2	NA	NA	2	2	2	2	2	NA	0	11	4			97	63		4
Na	Na	Na	Na		1	81	Na	I Ng	2	1	NA	2	2		5	NA	4	1	3	NA	2	2	1	2	2	2	2	2	12	2	2	2	NA	NA	2	2	2	2	2	NA	0	11	6			181	81		4
Na	Na	Na	Na		1	57	Na	Ong PL	1	1	NA	2	2		2	NA	3	3	1	Renovation contractor	1	2	1	2	2	2	2	11	12	2	1	2	NA	NA	2	1	2	2	2	?	1	12	4			165	98	10.1	4
Na	Na	Na	Na		1	64	Na	Tan KK	1	1	NA	3	2	2	2	NA	2		1	delivery man deliver books	1	2	1	2	1	2	2	2	12	2	1	2	NA	NA	2	2	2	2	2	paroxetine	0	12	6			154	94	10.5	4
Na	UnAneurysm2006	Na	Na		1	28	Na	E Wang	1	1	NA	2	2		1	NA	1		1	Sales person	1	2	1	2	2	2	11	2	0	2	2	2	NA	NA	2	2	2	2	2	NA	2	11	2			197	115	4.7	4
Na	Na	Na	Na		1	50	Na	Tan KK	1	3	NA	3	2		1	NA	3		1	Security guard	1	2	1	2	2	2	11	11	11	2	1	2	NA	NA	1	1	1	1	2	aspirin, norvasc, hydralazine, trimetazidine, Calcium carbonate, tolbutamide, ISDN, zocor	2	12	7			213	104	14.5	4
Na	Na	Na	Na	1	1	81	Na	P Hwang	1	1	NA	2	2		2	NA	4		3	NA	1	2	2	2	2	2	2	2	0	2	2	2	NA	NA	2	2	2	2	2	NA	0	11	6			163	75		1
Na	Na	Na	Na		1	69	Na	I Ng	1	1	NA	3	2	2	1	NA	2		3	NA	1	2	1	2	2	2	11	2	11	2	1	2	NA	NA	1	2	1	1	2	atenolol, simvastatin, lorsartan, ISMN, aspirin, amlodipine, S/L GTN	2	11	4			213	93	8	4
Na	Na	Na	Na		1	74	Na	P Hwang	1	3	NA	2	2		1	NA	4		1	security guard	1	1	1	2	2	1	11	2	11	2	1	2	NA	NA	1	2	1	1	2	Aspirin, atenolol, lovastatin, CA Vit D, losec	1	11	4			169	85	7.1	1
Na	Na	Na	Na		2	50	Na	Ng WH	1	4	Filipiness	1	1	2	1	NA	2		3	NA	1	2	1	2	2	2	11	11	11	2	1	2	NA	NA	1	1	2	2	2	lisinopril, adalat, metformin	1	11	4			225	132		1
Na	Na	Na	Na		1	57	Na	E Wang	1	1	NA	2	2	2	2	NA	2		1	Delivery man	1	2	1	2	2	2	12	2	0	2	2	2	NA	NA	2	2	2	2	2	NA	0	11	3			140	71	7.9	4
Na	Na	Na	Na		1	56	Na	Tan SH	2	1	NA	2	2			NA	1		3	NA	1	1	1	2	2	1	11	2	12	2	1	2	NA	NA	1	2	1	2	2	aspirin, atenolol, diclofenol	2	12	7			199	75	7.4	4
Na	Na	Na	Na		1	87	Na	Tan KK	2	1	NA	2	2		5	NA	4	1	3	NA	2	1	2	1	2	1	2	2	0	2	1	2	NA	NA	2	2	2	2	2	amitriptyline, clopidogrel, atarax, Cal Vit D	1	12				151	83	6.6	4
Na	Na	Na	Na		1	62	Na	Tan SH	2	1	NA	2	2	2	1	NA	1		1	own business	1	2	2	2	2	2	2	2	0	2	2	2	NA	NA	2	2	2	2	2	NA	0	11	4	2		158	82	8.2	3
Na	Na	Na	IVH2007		1	35	Na	Ng WH	1	2	NA	2	2	2	1	NA	1		1	NK	1	2	1	2	2	2	12	2	0	2	2	2	NA	NA	2	2	2	2	2	NA	0	11	5	1	8	184	111	5.2	4
Na	Na	Na	Na		1	69	Na	Tan KK	1	2	NA	3	2	2	3	NA	4		3	NA	2	1	1	1	2	1	11	2	11	2	1	2	NA	NA	1	2	1	2	2	enalapril, amlodipine, simvastatin	1	12	1	2		146	63	5.8	3
Na	Na	Na	Na		1	83	Na	GRM/Ong PL	1	1	NA	2	2		5	NA	4		3	NA	2	1	1	2	2	1	11	11	11	2	1	2	NA	NA	1	1	1	2	2	amlodipine, tolbutamide, simvastatin, folic acid, losartan, losec	1	12	6	2		182	85	14	4
Na	Na	Na	Na		1	52	Na	Tan SH	1	1	NA	2	2	2	2	2			1	caterer	1	1	1	2	2	1	11	11	11	2	1	2	NA	NA	1	1	1	1	2	NK	1	12	5	2		161	93	17.3	4
Na	Na	Na	Na		2	37	Na	Ong PL	2	1	NA	1	2	2	2	NA	1		1	runner	1	1	2	2	2	1	2	2	0	2	2	2	NA	NA	2	2	2	2	2	NA	0	11	5	1	13	99	36	8	3
Na	Na	Na	Na		1	70	Na	Ng WH	1	1	NA	1	2		5	NA	2		1	cleaner	1	2	1	2	2	2	11	2	12	2	1	2	NA	NA	1	2	2	2	2	enalapril, allopurinol, doxycycline, famotidine	1	11	7	2		223	84	6.2	4
Na	Na	Na	Na		1	54	Na	E Wang	1	1	NA	2	2	2	2	NA	2		1	taxi-driver	1	2	1	2	2	2	11	11	11	2	1	2	NA	NA	1	1	1	1	2	aspirin, metformin, glipizide, simvastatin, ISDN, atenolol, famotidine	2	11	7	2		179	110	20.9	4
Na	Na	Na	Warfarin2007		2	57	Na	Ong PL	2	1	NA				2	NA			1	housekeeper in student hostel	1	2	1	2	2	2	2	2	0	2	1	1	1.5mg daily	MV replacement	2	2	2	2	1	warfarin, digoxin, calcatate	1	3	3	1	18	118	59	17	3
Na	Na	Na	Na		1	65	Na	Ng WH	2	2	NA	2	2		3	NA	4		3	NA	2	1	1	2	2	1	11	11	11	2	1	2	NA	NA	1	1	1	1	2		2	11	6	1	24	224	99	9.2	1
Na	Na	Na	Na		1	57	Na	TAn KK	2	1	NA	2	2		2	NA	2		1	hawker	1	2	1	2	2	2	11	2	11	2	1	2	NA	NA	1	2	2	2	2	TCM	1	11	5	2		199	81	8.3	4
Na	Na	Na	Na		1	65	Na	Tan KK	2	1	NA	2	2		2	NA	4		3	NA	2	2	1	2	2	2	11	2	2	2	2	2	NA	NA	2	2	2	2	2	NA	0	11	7	2		221	107	6.4	3
Na	Na	Na	Na		1	78	Na	E Wang	1	3	NA	2	2		1	NA	4		5	NA	1	2	1	2	2	2	11	2	11	2	1	2	NA	NA	1	2	1	1	2	aspirin, phenytoin, enalapril, simvastatin, lasix	1	11	6	2		209	136	7.4	4
Na	Na	Na	Na		1	88	Na	CVM/E Wang	2	1	NA	2	2		5	NA	2		3	NA	2	1	1	2	2	1	11	2	2	2	1	2	NA	NA	2	2	2	1	2	aspirin, digoxin	1	12	7	2		196	84	10.8	2
Na	Na	Na	Na		1	61	Na	E Wang	1	1	NA	1	2			NA			5	NA	1	2	1	2	2	2	2	2	2	2	1	2	NA	NA	2	2	2	1	2	aspirin	0	12	2	1	20	117	69	8	4
Na	Na	Na	Na		1	54	NA	Yeo TT	2	1	NA	2	2			NA				NA						2	11	2	0	2		2	NA	NA	1	2	2	2	2	atenolol	1	11							4
Na	Na	Na	Na	1	1	68	NA	Yeo TT	2	1	NA	2	2			NA				NA	1	2	2	2	2	2	11	2	0	2	2	2	NA	NA					2			12							4
Na	Na	Na	Na	1	1	77	NA	I Ng	2	3	NA	2	2			NA			3	NA	1	2	1	2	2	2	11	11	2	2	1	2	NA	NA				2	2			11	4			200	85		4
Na	Na	Na	Na		2	46	NA	I Ng	2	1	NA	2	2		2	NA	1	3	1	waitress	1	2	1	2	2	2	11	2	0	2	1	2	NA	NA	2	2	2	2	2		0	11	2			157	101		1
Na	Na	Na	Na		1	81	Na	I Ng	2	1	NA	2	2		5	NA	4	1	3	NA	1	2	1	1	2	2	2	2	2	2	1	2	NA	NA	2	2	2	2	2	?	2	11	3			206	108		3
Na	Na	Na	Na		1	74	Na	Ong PL	1	2	NA	1	2		5	NA	2		3	NA	1	2	1	2	2	2	11	2	11	2	1	2	NA	NA	1	2	2	2	2	?	2	11	4			150	80		4
Na	Na	Na	Na		1	58	Na	I Ng	2	2	NA	2	2		3	NA	4	1	1	Cleaner	1	2	1	2	2	2	11	2	12	2	2	2	NA	NA	2	2	2	2	2	NA	2	12	2			201	112	8	4
Na	Na	Na	Na		1	85	Na	E Wang	1	1	NA	3	3	2	5	NA	4		3	NA	1	1	1	2	2	1	11	2	11	2	1	2	NA	NA	1	2	1	1	2	enalapril, simvastatin, aspirin	1	11	5			155	77	6.9	1
Na	Na	Na	Na		1	60	Na	Tan KK	2	1	NA	2	2	2	2	NA	2		1	sell dry mushroom	1	2	1	2	2	2	11	2	12	2	2	2	NA	NA	2	2	2	2	2	NA	0	11	6			173	76	9.7	3
Na	Na	Na	Na		1	50	Na	Ng WH	1	1	NA	1	2	2	2	NA	2		3	coffee-shop assistant	1	1	1	2	2	1	11	2	11	2	1	2	NA	NA	2	2	1	1	2	aspirin, zocor	0	11	4	1		156	94	5.8	4
Na	Na	Na	Na		1	64	Na	I Ng	1	1	NA	2	1	2	2	NA	2		1	School bus driver	1	1	2	2	2	2	2	2	2	2	2	2	NA	NA	2	2	2	2	2	NA	2	11	2	2	13	165	100		3
Na	Na	Na	Na		1	53	Na	I Ng	2	1	NA	2	2	2	1	NA	2		4	NA	1	2	1	2	2	2	11	2	11	2	1	2	NA	NA	1	2	1	2	2	simvastatin, nifidepine LA, cal Vit D	1	11	6	1	26	123	71	28	1
Na	Na	Na	Na		1	71	Na	Ong PL	1	2	NA	2	2	2	3	NA	2		3	NA	2	1	1	2	2	1	11	11	11	2	1	2	NA	NA	1	1	1	1	2	aspirin, enalapril, tolbumatide, lovastatin	1	11	4	1	21	161	75	15.4	3
Na	Na	Na	Warfarin2007		1	57	Na	Tan KK	1	4	Eurasian	2	2	2	1	NA	2		3	NA	1	1	1	2	2	1	11	2	11	1	1	1	3mg, 2.5mg EOD	AF	1	2	1	2	1	warfarin, simvastatin, valsartan, diltiazem, losec	1	11	6	1	23	189	105		4
Na	Na	Na	Na		1	56	Na	E Wang	2	1	NA	2	2	2	2	NA	2		4	NA	1	2	1	2	2	2	11	2	2	2	1	2	NA	NA	1	2	2	2	2	NK	1	11	3	1		181	115		2
Na	Na	Na	Na		1	56	Na	TAn KK	2	1	NA	2	2		1	NA	2		1	electrical	1	2	1	2	2	2	11	11	2	2	2	2	NA	NA	2	2	2	2	2	NA	2	11	4	2		197	102	8.6	4
Na	Na	Na	Na		1	57	Na	E Wang	1	1	NA	2	1		1	NA	2		1	piano tutor	1	1	1	2	2	1	11	11	11	2	1	2	NA	NA	1	2	1	1	2	aspirin, diclofenac, enalapril, lovastatin, nifidepine LA	1	11	4	2		143	82	13.9	3
Na	Na	Na	Na		1	74	Na	Tan KK	1	1	NA	2	2		2	NA	2		3	NA	1	2	2	2	2	2	12	2	2	2	2	2	NA	NA	2	2	2	2	2	NA	0	11	4	2		190	101	7.7	3
Na	Na	Na	Na		1	57	Na	I Ng	2	1	NA	2	2			NA				NA	1	2	1	2	2	2	11	2	2	2	1	2	NA	NA	1	2	2	2	2	atenolol	1	11	2	1	25	163	120	14.1	4
Na	Na	Na	Na		2	45	Na	I Ng	2	4	Filipino working in Indonesia				1	NA	2		1	Teacher	1	2	1	2	2	2	11	2	2	2	2	2	NA	NA	2	2	2	2	2	NA	2	3	6	1	11				3
Na	Na	Na	Warfarin2008		1	76	Na	Ang BT	1	1	NA	3				NA	2		5	NA	1	2	1	2	2	2	11	11	11	1	1	1	3mg alternate with 3.5mg om	AF	1	1	1	2	1	warfarin, norvasc, GTN, gliclazide, simvastatin, valsartan, klacid, digoxin, lasix, span K, carvedilol	1	11	7	2		243	146	9.9	4
Na	Na	Na	Na		1	60	Na	Ang BT	2	1	NA	3	2		2	NA	2		4	NA	1	1	1	2	2	1	11	2	11	1	1	1	3.5mg	SSS pacemaker	1	2	1	2	2	ISDN, losartan, amlodipine, atovastatin	1	11	6	2		166	87	5.6	4
Na	Na	Na	Na		1	55	NA	NL/	1	1	NA	2	2			NA				NA	1	1	1	2	2	1	11	11	11	2	1	2	NA	NA	1	1	1	1	2	glibenclimide, simvastatin, aspirin	1	11							4
Na	Na	Na	Na		1	56	NA	Ong PL	1	1	NA	3	2			NA			5	NA	1	2	1	2	2	2	11	2	2	2	1	2	NA	NA	1	2	2	2	2	propranolol, hydrochlorothiazide	1	12	4						4
Na	Na	Na	Na		1	86	NA	Tan KK	1	1	NA	2	2			NA				NA	1	2	1	2	2	2	11	2	2	2	1	2	NA	NA	1	2	2	2	2	amlodpine	1	12	4						4
Na	Na	Na	Na		2	48	NA	P Hwang	1	1	NA	2	2			NA				NA	1	2	2	2	2	2	2	2	0	2	2	2	NA	NA	2	2	2	2	2	NA	0	11							4
Na	Na	Na	Na		1	44	NA	Seow WT	1	2	NA	1	2			NA				NA	1	1	1	2	2	1	11	2	0	2	1	2	NA	NA	1	2	1	2	2	simvastatin	2	11	5						3
Na	Na	Na	Na	1	1	38	NA	Ong PL	1	2	NA	2	2		1	NA	2		1	NK	1	2	2	2	2	2	2	2	0	2	2	2	NA	NA	2	2	2	2	2	NA	0	11	4						3
Na	Na	Na	Na	1	2	36	NA	Yeo TT	2	1	NA	2	2			NA			1	NK	1	2	2	2	2	2	11	2	0	2	2	2	NA	NA	2	2	2	2	2	NA	0	11	5						4
Na	Na	Na	Warfarin200527		1	74	NA	Tan SH	2	1	NA	2	2			NA	2			NA	1	1	1	1	2	1	11	2	11	1	1	1	4mg	AF	1	2	1	2	1	irbesartan, simvastatin, warfarin, digoxin	1	12	7						1
Na	Na	Na	Na		1	43	NA	E Wang	2	1	NA	2	2		2	NA	1	2	3	NA	1	2	2	2	2	2	2	2	0	2	2	2	NA	NA	2	2	2	2	2	NA	0	11	4			176	108	7.9	4
Na	Na	Na	Na		1	69	Na	E Wang	2	1	NA	2	2		5	NA	2	1	4	NA	1	2	1	2	2	2	11	11	12	2	1	2	NA	NA	1	1	2	2	2	enalapril, glibenclamide, nifedipine, bil cataract	1	11	2			174	71	12	3
Na	Na	Na	Na		1	48	Na	Ong PL	1	1	NA	1	1		2	NA	1		1	NK	1	2	2	2	2	2	2	2	2	2	2	2	NA	NA	2	2	2	2	2	NA	0	11	3			167	111	5.8	4
Na	Na	Na	Na		1	70	Na	Ng WH	2	2	NA	2	2	2	3	NA	2		4	NA	1	2	1	2	2	2	11	2	12	2	2	2	NA	NA	2	2	2	2	2	NA	2	11	7			215	109	19.5	3
Na	Na	Na	Na		1	61	Na	Tan KK	2	1	NA	2	2	2		NA	2		1	cleaner supervisor	1	2	1	2	2	2	11	2	2	2	2	2	NA	NA	1	2	2	2	2	?	1	11	4			199	105	6.2	4
Na	Na	Na	Na		1	32	Na	E Wang	2	1	NA	2	2	1	1	NA	2		1	Finance	1	2	1	1	2	2	2	2	0	2	2	2	NA	NA	2	2	2	2	2	NA	0	2							4
Na	Na	Na	Na		1	82	Na	Tan SH	2	1	NA	2	2	2	5	NA	4		3	NA	2	2	1	2	2	2	11	2	0	2	1	2	NA	NA	2	2	2	1	2	aspirin, calcitrol	1	11	5			225	109	6.9	1
Na	Na	Na	Na		2	39	Na	E Wang	1	1	NA	1	2	2	2	NA	2		1	NK	1	2	1	2	2	2	11	2	0	2	2	2	NA	NA	2	2	2	2	2	NA	0	11	7	1	21	196	97	10	1
Na	Na	Na	Na		1	63	Na	E Wang	2	1	NA	2	2		2	NA	2		4	NA	1	2	1	2	2	2	11	11	11	2	1	2	NA	NA	1	1	1	2	2	enalapril, metformin, tolbutamide, lovastatin	2	12	1	2		166	60	10.3	3
Na	Na	Na	Na		1	59	Na	Tan KK	2	1	NA	2	2		2	NA	4		4	NA	1	2	1	1	2	2	2	2	2	2	2	2	NA	NA	2	2	2	2	2	NA	0	12	4	1	21	164	100	10	3
Na	Na	Na	Na		1	83	Na	Ng WH	1	1	NA	2	2		5	NA	2		3	NA	3	1	1	2	2	1	11	2	12	2	1	2	NA	NA	1	2	2	2	2	atenolol, ISDN, enalapril, losec, sangobion, fluoxetine	1	12	3	2		205	83	8	4
Na	Na	Na	Na		1	77	Na	E Wang	1	1	NA	1	2	2	2	NA	2		5	NA	1	2	1	2	2	2	11	2	11	2	1	2	NA	NA	1	2	1	1	2	Cardipin, lovastatin, atenolol, ISDN	1	11	4	2		175	81	9.9	4
Na	Na	Na	Na		1	54	Na	E Wang	1	1	NA	2	2	2	2	NA	2		1	Desk job worker computer	1	2	2	2	2	2	2	2	12	2	2	2	NA	NA	2	2	2	2	2	NA	0	11	4	1		148	98	6.2	4
Na	Na	Na	Na		1	74	Na	Ong PL	1	1	NA	2	2	1	2	NA	2		5	NA	2	1	1	1	2	1	11	2	12	2	1	2	NA	NA	1	2	2	1	2	ticlid (stop x 2/12), atenolol	1	12	6	2		163	83	5.8	4
Na	Na	Na	Na		1	56	Na	GM/Tan SH	1	1	NA	2	2		5	NA	2		3	NA	1	2	2	1	2	2	2	2	0	2	2	2	NA	NA	2	2	2	2	2	NA	0	12	5	2		197	121		3
SAH2007	Na	Na	Na		1	62	Na	E Wang	2	1	NA	2	2		2	NA	4		1	cleaner	1	2	1	2	2	2	2	2	11	2	2	2	NA	NA	2	2	2	2	2	NA	0	11	5	1		185	93	14	1
Na	Na	Na	Na		1	64	Na	I Ng	1	2	NA	2	2	2	3	NA	2		5	NA	1	2	1	2	2	2	11	2	2	2	1	2	NA	NA	1	2	2	2	2	adalat LA	1	11	7	1	11	211	115	6.3	4
Na	Na	Na	Na		1	69	Na	Ong PL	1	1	NA	2	2		2	NA	4		5	NA	1	2	1	2	2	2	11	2	2	2	1	2	NA	NA	1	2	2	2	2	NK	1	11	2	2		190	105	6.6	4
Na	Na	Na	Na		1	60	Na	Ong PL	2	1	NA	2	2		2	NA	2		4	NA	1	2	2	2	2	2	12	2	2	2	2	2	NA	NA	2	2	2	2	2	NA	0	11	1	2		223	138		4
Na	Na	Na	Na		1	61	Na	Ng WH	1	1	NA	2	2		5	NA	4		3	NA	2	1	1	2	2	1	11	11	11	2	1	2	NA	NA	2	2	1	1	2	aspirin, simvastatin, digoxin, ISMN	1	11	4	2		176	117	8.3	4
Na	Na	Na	Na		1	64	Na	Ong PL	1	1	NA	2	2		2	NA	2		5	NA	1	2	1	2	2	2	11	2	12	2	1	2	NA	NA	1	2	2	2	2	adalat	1	11	5	2		189	114	5.8	4
Na	Na	Na	Na		1	58	Na	I Ng	2	1	NA	2	2		5	NA	2		4	NA	1	2	1	2	2	2	11	2	2	2	1	2	NA	NA	2	2	1	2	2	simvastatin, losec	1	11	6	1	28	234	118	8.2	4
Na	Na	Na	Na		1	61	Na	Ong PL	2	1	NA	2	2	2	1	NA	2		4	NA	1	2	1	2	2	2	11	11	11	2	1	2	NA	NA	1	1	1	1	2	lovastatin, metformin, atenolol, glucobay	1	11	7	2		198	119	11.9	4
Na	Na	Na	Na		1	38	NA	P Hwang	1	2	NA	1	2			NA			3	NK	1	2	2	2	2	2	2	2	0	2	2	2	NA	NA	2	2	2	2	2	NA	0	11	2						4
Na	Na	Na	Na		1	42	NA	Tan KK	2	1	NA	2	2			NA	2			NA	1	2	1	2	2	2	11	2	11	2	2	2	NA	NA	2	2	2	2	2	NA	0	11	1						3
Na	Na	Na	Na		1	61	NA	I Ng	1	1	NA	2	2			NA				NA	1	2	1	2	2	2	11	11	2	2	1	2	NA	NA	1	1	2	2	2	captopril, metformin, glipizide	1	12	7						4
Na	Na	Na	Na		1	81	NA	Ong PL	2	1	NA	2	2			NA	4			NA	1	1	1	2	2	1	11	2	11	2	1	2	NA	NA	1	2	2	2	2	enalapril	1	12	6			193	90		4
Na	Na	Na	Na		1	75	Na	Yeo TT	1	1	NA	2	2		2	NA	2	1	3	NA	1	2	1	2	2	2	11	11	11	2	1	2	NA	NA	1	1	1	1	2	atenolol, metformin, lovastatin	1	12	4			208	102		3
Na	Na	Na	Na		1	56	Na	E Wang	2	1	NA	2	2		2	NA	2		1	NK	1	2	1	2	2	2	11	2	11	2	2	2	NA	NA	2	2	2	2	2	NA	0	12	2			149	82	6.5	4
Na	Na	Na	Na		2	39	Na	Ong PL	1	1	NA			2	2	NA	1		1	NK	1	2	2	2	2	2	2	2	0	2	2	2	NA	NA	2	2	2	2	2	NA	0	11				150	69		1
Na	Na	Na	Na		1	77	Na	I Ng	2	2	NA	2	2		3	NA	4	1	3	NA	2	1	1	2	2	1	11	2	11	2	1	2	NA	NA	1	2	2	2	2	enalapril, almodipine, sodium valproate, folic acid, ISDN	2	11	7			213	114		3
Na	Na	Na	Na	1	1	56	Na	E Wang	1	1	NA	1	1	2	2	NA	2		1	NK	1	2	1	2	2	2	11	2	0	2	2	2	NA	NA	2	2	2	2	2	NA	2	11	6			216	110		1
Na	Na	Na	Na		1	68	Na	Tan SH	1	2	NA	2	2	2	3	NA	2		1	security guard	1	2	1	2	2	2	11	11	2	2	1	2	NA	NA	1	1	2	2	2	?	1	12	2			186	92	11.5	4
Na	Na	Na	Na		1	68	Na	Ong PL	1	1	NA	1	2	2	2	NA	2		5	NA	1	1	1	2	2	1	11	2	11	2	2	2	NA	NA	1	2	1	1	2	aspirin, captopril, zocor	2	11	4			198	133	7.4	3
Na	Na	Na	Na		1	75	Na	Ng WH	1	1	NA	2	2	2	2	NA	2		1	businessman	1	2	1	2	2	2	11	11	0	2	1	2	NA	NA	2	1	2	2	2	metformin, tolbutamide, mixtard, vit B complex	1	11	1			172	83	6.9	4
Na	Na	Na	Na		1	61	Na	Tan SH	2	1	NA	2	2		2	NA			3	NA	3	1	1	2	2	1	11	2	11	2	1	2	NA	NA	2	1	1	1	2	aspirin, phenytoin, simvastatin, fluoxetine	1	12	6			159	97		2
Na	Na	Na	Na		1	69	Na	I Ng	1	1	NA	2	2	2	5	NA	2		3	NA	1	2	1	2	2	2	2	11	12	2	1	2	NA	NA	2	1	2	2	2	NK	2	11	2			155	78	23	4
Na	Na	Na	Na		1	54	Na	GM/Ng WH	2	1	NA	2	2	2	2	NA	2		1	Admin staff	1	2	1	2	2	2	11	2	0	2	2	2	NA	NA	1	2	2	2	2	cozaar	1	12	4	2		153	88	6.8	4
Na	Na	Na	Na		1	71	Na	TAn SH	2	1	NA	2	2	2	2	NA	4		3	NA	2	2	1	1	2	2	11	11	0	2	1	2	NA	NA	1	2	2	2	2	adalat, anarex, famotidine	1	12	1	2		185	85	8.2	4
Na	Na	Na	Na		1	76	Na	Tan KK	2	2	NA	2	2	2	3	NA	4		4	NA	1	2	1	2	2	2	11	11	12	2	1	2	NA	NA	2	2	2	1	2	NK	1	11	4	2		203	160	8.5	4
Na	Na	Na	Na		1	76	Na	Ng WH	1	1	NA	2	2			NA	2		3	NA	1	1	1	2	2	1	11	11	11	2	1	2	NA	NA	2	1	1	1	2	aspirin, losec, zocor, ISMC, tolbutamide, GTN, lovastatin, thiamine	1	11	3	2		161	70	20.9	4
Na	Na	Na	Na		1	92	Na	Ong PL	2	1	NA	2	2	2	5	NA	4		3	NA	1	2	2	2	2	2	2	2	2	2	2	2	NA	NA	2	2	2	2	2	NA	2	12	3	2		174	103	6.1	4
Na	Na	Na	Na		1	44	Na	I Ng	2	1	NA	2	1	2	2	NA	2		3	NA	1	2	1	2	1	2	11	2	2	2	1	2	NA	NA	1	2	2	2	2	prozac, sodium valproate	1	11	7	1	19	212	105	6.7	3
Na	Na	Na	Na		1	73	Na	Ong PL	2	1	NA	2	2		2	NA	2		4	NA	1	2	1	2	2	2	11	2	11	2	1	2	NA	NA	1	2	1	2	2	enalapril, ISDN, lovastatin	1	11	2	1		207	107	4.7	4
Na	Na	Na	Na		1	81	Na	E WAng	2	1	NA	2	2		5	NA	4		3	NA	2	1	1	2	2	1	11	2	2	2	1	2	NA	NA	1	2	2	2	2	hydrocholothiazide	1	12	2	2		212	85	6.8	4
Na	Na	Na	Na		1	52	Na	Ang BT	2	1	NA	2	2		2	NA	3		3	NA	1	2	1	2	2	2	11	2	11	2	1	2	NA	NA	1	2	1	1	2	aspirin, cal carbonate, carvedilol, ISDM, lovastatin, renalvite, trimetazidime	2	11	2	2		197	104	5.8	1
Na	Na	Na	Na		1	83	NA	Seow WT	1	1	NA	2	2			NA				NA	1	1	1	1	2	1	11	2	0	2	1	2	NA	NA	1	2	2	1	2	nifidipine, aspirin	1	12	3						4
Na	Na	Na	Na		1	57	NA	P Hwang	1	1	NA	2	2	2	2	NA				NA	1	2	1	2	2	2	11	2	12	2	1	2	NA	NA	1	2	2	2	2	NK	1	12	4						4
Na	Na	Na	Na		1	75	NA	Tan KK	2	1	NA	2	2			NA			3	NA	1	2	1	2	2	2	11	2	2	2	1	2	NA	NA	1	2	2	2	2	NK	1	12	6						4
Na	Na	Na	Na		1	50	NA	P Hwang	1	1	NA	2	2			NA				NA						2	11	2	0	2		2	NA	NA	2	2	2	2	2			11
Na	Na	Na	Na		1	67	NA	I Ng	2	1	NA	2	2			NA				NA	1	2	2	2	2	2	2	2	2	2	2	2	NA	NA	2	2	2	2	2	NA	0	11	2						3
Na	Na	Na	Na		1	57	NA	Yeo TT	1	3	NA	2	2			NA			3	NA	3	1	1	2	2	1	11	2	11	2	1	2	NA	NA	2	2	2	1	2	ticlid	1	11	6						4
Na	Na	Na	Na	1	1	46	NA	Ong PL	2	1	NA	2	2		2	NA	4		1	NK	1	2	1	2	2	2	11	2	0	2	2	2	NA	NA		2	2	2	2		0	11	1						2
Na	Na	Na	Na		2	38	NA	P Hwang	2	4	Thai	2	2			NA				NA	1	2	2	2	2	2	2	2	0	2	1	2	NA	NA	2	2	2	2	2	anti-retroviral therapy	0	11	5			142	101		4
Na	Na	Na	Na		1	45	Na	Tan KK	2	1	NA	2	2		2	NA	2	1	3	NA	1	2	1	2	2	2	11	2	11	2	1	2	NA	NA	1	2	2	2	2	bisoprolol, hydrochorthiazide	1	11	3			182	81		4
Na	Na	Na	Na		1	67	Na	I Ng	2	3	NA	2	2		1	NA	3		1	kitchen helper	1	2	1	2	2	2	11	2	11	2	1	2	NA	NA	1	2	1	2	2	almodipine, zocor	1	12	7			173	83		4
Na	Na	Na	Na	1	1	79	Na	E Wang	1	1	NA	3	2		6	non-communicative	2	1	3	NA	2	1	1	1	2	1	11	2	0	2	1	2	NA	NA	1	2	2	1	2	aspirin, atenolol, dipyridamole, nexium, ISDN, bisolvon	1	12	1			208	137	6.1	3
Na	Na	Na	Na		1	81	Na	P Hwang	2	2	NA	2	2		6	NA	4	1	3	NA	3	1	1	2	2	1	11	2	12	2	1	2	NA	NA	1	2	2	2	2	vit B complex	1	12	3			242	118	5.3	4
Na	Na	Na	Na		2	33	Na	Ong PL	1	4	Bangladesh	2	2	2	1	NA	2		1	construction worker	1	2	1	2	2	2	11	2	0	2	2	2	NA	NA	2	2	2	2	2	NA	2	11	4			191	115	9.1	4
Na	Na	Na	Na		1	72	Na	Ong PL	2	1	NA	2	2		5	NA	4		3	NA	1	2	1	2	1	2	11	2	12	2	2	2	NA	NA	2	2	2	2	2	NA	0	12	5			206	89	5.6	4
Na	Na	Na	Na		1	85	Na	P Hwang	1	1	NA	1	2	2	5	NA	2		1	muscician at funeral	1	2	1	2	2	2	2	2	2	2	2	2	NA	NA	2	2	2	2	2	NA	0	12	6			141	89	5.4	3
Na	Na	Na	Na		1	60	Na	Ong PL	1	1	NA	2	2		2	NA	2		3	NA	1	1	1	2	2	1	11	11	11	2	1	2	NA	NA	1	1	1	2	2	aspirin, atenolol, enalapril, adalat LA, metformin, simvastatin, glipizide, hydrochlorothiazide	1	11	4			175	103	10.5	1
Na	Na	Na	Na		1	73	Na	Ong PL	2	1	NA	2	2		5	NA	4		3	NA	1	2	2	2	1	2	12	2	0	2	1	2	NA	NA	2	2	2	2	2	sulpride	1	11				203	110	7.5	4
Na	Na	Na	Na		1	95	Na	GM/Tan SH	2	1	NA	2	2			NA	4		3	NA	1	2	1	2	2	2	2	2	2	2	2	2	NA	NA	2	2	2	2	2	NA	0	11	3			211	120		3
Na	Na	Na	Na		1	67	Na	Tan SH	2	1	NA	2	2	2	2	NA	2		4	NA	1	2	1	2	2	2	11	2	11	2	1	2	NA	NA	1	2	1	2	2	amlodipine, HCTZ, lovastatin	1	11	3	2		180	89	7	4
Na	Na	Na	Na		1	70	Na	I Ng	2	1	NA	1	2	2	2	NA	4		2	Relief teacher	1	2	1	2	2	2	11	2	12	2	1	2	NA	NA	1	2	2	2	2	Chinese medicine for hypt	1	11	3	2		178	75	6.9	4
Na	Na	Na	Na		1	57	Na	Ong PL	2	1	NA	2	2		2	NA	2		4	NA	1	2	1	2	2	2	11	2	0	2	1	2	NA	NA	1	2	2	2	2	amlodipine	1	11	2	1	20	147	81		4
Na	Na	Na	Na		1	74	Na	Tan KK	2	2	NA	2	2		3	NA	4		3	NA	1	1	1	2	2	1	11	2	11	2	1	2	NA	NA	1	2	1	1	2	aspirin, captopril, simvastatin, enalapril, dipyradamole	2	12	3	2		230	96	8.2	4
Na	Na	Na	Na		1	71	Na	E Wang	1	1	NA	2	2	2	5	NA	2	2	3	NA	2	1	1	2	2	1	11	11	11	2	1	2	NA	NA	1	1	2	1	2	aspirin, glibenclamide, epilim, neurobion, folic acid, sanduretic, gemfibrozil, metformin, nifetex TR	1	11	6	2		163	91	8.2	4
Na	Na	Na	Na		1	81	Na	Ng WH	2	1	NA	2	2		5	NA	4		3	NA	1	1	1	2	2	1	11	11	0	2	1	2	NA	NA	1	1	2	2	2	atenolol. insulin injection	1	12	1	2		175	95	11.2	4
Na	Na	Na	Na		1	72	Na	Tan KK	2	1	NA	2	2		5	NA	2		4	NA	1	2	1	2	2	2	11	2	0	2	2	2	NA	NA	2	2	2	2	2	NA	0	11	1	2		133	75	13.9	4
Na	Na	Na	Na		1	44	Na	I Ng	1	1	NA	1	1		2	NA	2		1	Business in China	1	2	1	2	2	2	11	2	11	2	1	2	NA	NA	1	2	2	2	2	NK	1	3	7	1
Na	Na	Na	Na		1	83	Na	E Wang	1	1	NA	2	2		5	NA	4		7	NA	1	2	1	2	2	2	11	2	11	2	1	2	NA	NA	1	2	1	2	2	captopril, simvastatin, glucosamine	1	11	5	2		187	75	7.3	4
Na	Na	Na	Na		1	86	Na	E WAng	2	1	NA	2	2		5	NA	4		3	NA	1	2	1	2	2	2	11	11	11	2	1	2	NA	NA	1	1	1	2	2	amlodipine, fenofibrate, lovastatin, metformin, tolbutamide, losec	1	12	6	2		169	91		3
Na	Na	Na	Na		1	86	Na	Ong PL	2	1	NA	2	2		5	NA	4		3	NA	1	2	2	2	2	2	2	2	2	2	2	2	NA	NA	2	2	2	2	2	NA	0	11	5	2		89	45		4
Na	Na	Na	Na		1	76	Na	Ong PL	1	1	NA	2	2		2	NA	2		5	NA	1	2	1	2	2	2	11	2	2	2	2	2	NA	NA	2	2	2	2	2	NA	0	11	1	1		202	103	5.3	3
Na	Na	Na	Na		1	69	Na	Tan KK	2	1	NA	2	2		1	NA	2		4	NA	1	2	1	2	2	2	11	2	2	2	1	2	NA	NA	1	2	2	2	2	Alfacalcidol, nifetex-TR	2	11	1	2		203	93	5.6	4
Na	Na	Na	Na		1	71	Na	TAn KK	1	1	NA	2	2		2	NA	2		3	NA	2	1	1	2	2	1	11	2	11	1	1	2	NA	NA	2	2	2	1	2	aspirin	1	12	1	2		179	96	4.7	4
Na	Na	Na	Na		1	60	Na	Ang BT	1	1	NA					NA				NA	1	2	1	2	2	2	11	11	11	2	1	2	NA	NA	1	2	1	2	2	atenolol, enalapril, nifedipine simvastatin	1	11	4	1	25	156	94	9.7	1
Na	Na	Na	Na		1	87	Na	E Wang	2	1	NA	2	2		5	NA	4		3	NA	2	2	1	2	2	1	11	2	2	2	1	2	NA	NA	1	2	2	2	2	atenolol, resperidone	1	12	6	2		166	62	7.3	4
Na	Na	Na	Na	1	1	65	NA	P Hwang	2	1	NA	2	2			NA				NA	1	2	1	2	2	2	11	2	0	2		2	NA	NA	2	2	2	2	2		0	11	6						4
Na	Na	Na	Na	1	1	76	NA	Ong PL	2	1	NA	2	2			NA			3	NA	2	1	1	2	2	1	11	2	0	2	1	2	NA	NA	1	2	2	2	2	norvasc	1	12	6			160	100		3
Na	Na	Na	Na		1	59	NA	Yeo TT	1	1	NA	2	2			NA				NA	1	2	1	2	2	2	11	2	11	2	1	2	NA	NA	1	2	2	2	2	?	1	12	5						4
Na	Na	Na	Na		1	69	NA	I Ng	2	1	NA	2	2		2	NA	2		4	NA	1	2	1	2	2	2	11	2	0	2	1	2	NA	NA	1	2	2	2	2	atenolol	1	11	7			188	80		3
Na	Na	Na	Na		1	69	NA	I Ng	1	1	NA	2	2			NA				NA	1	1	1	1	2	1	11	2	11	2	1	2	NA	NA	2	2	1	1	2	aspirin, zocor	1	11	1			199	80		4
Na	Na	Na	Na		1	68	NA	I Ng	1	1	NA	2	2			NA				NA	1	1	1	2	2	1	11	2	11	2	1	2	NA	NA	1	2	2	1	2	anti-hypertensive, aspirin	1	12	5			176	93		4
Na	Na	Na	Na		1	66	Na	Tan KK	1	1	NA	2	3	2	2	NA	2		5	NA	1	2	1	2	2	2	11	2	0	2	2	2	NA	NA	2	2	2	2	2	NA	2	11	5			220	130	8.5	4
Na	Na	Na	Na		1	55	Na	Tan SH	1	1	NA	2	2	2	1	NA	2		1	Dental surgeon	1	2	1	2	2	2	11	2	12	2	1	2	NA	NA	2	2	1	1	2	plavix, lipitor, micardis	2	11	2	1	17	139	85	5.6	4
Na	Na	Na	Na		1	58	Na	E Wang	2	1	NA	2	2		2	NA	2		4	NA	1	2	2	2	2	2	12	2	0	2	2	2	NA	NA	2	2	2	2	2	NA	0	12	4	2		143	84	7.3	3
Na	Na	Na	Na		1	43	Na	Ong PL	2	1	NA	2	2	2	1	NA	2		1	security	1	2	1	2	2	2	11	2	12	2	1	2	NA	NA	1	2	2	1	2	norvasc, lasix, atenolol, cardipin	1	11	6	1		147	86	5.3	4
Na	Na	Na	Na		1	44	Na	I Ng	1	1	NA	2	2		3	NA	2		1	NA	1	2	2	2	2	2	12	2	12	2	2	2	NA	NA	2	2	2	2	2	NA	0	11	2	2		150	92	10.4	3
Na	Na	Na	Na		1	58	Na	I Ng	1	1	NA	13	1		2	NA	2		2	odd job labourer	1	2	1	2	2	2	11	2	11	2	2	2	NA	NA	2	2	2	2	2	NA	0	11	6	2		156	86	9.4	3
Na	Na	Na	Na		1	55	Na	TAn KK	2	1	NA	3	2		2	NA	3		1	pack battery operator	1	2	1	2	2	2	11	2	2	2	1	2	NA	NA	1	2	2	2	2	atenolol, loasartan	1	11	2	1	24	252	145		4
Na	Na	Na	Na		1	60	Na	I Ng	1	1	NA	2	2	2		NA	2		3	NA	1	1	1	2	2	1	11	11	2	2	1	2	NA	NA	1	2	1	2	2	enalapril, norvasc, atenolol, osec, simvastatin	1	11	3	2		146	93	5.7	4
Na	Na	Na	Na		1	62	NA	Ong PL	2	1	NA	2	2			NA				NA						2	11	2	0	2		2	NA	NA	2	2	2	2	2		0	11	5						4
Na	Na	Na	Na		1	67	NA	I Ng	2	1	NA	2	2			NA				NA	2	1	1	2	2	1	11	11	11	2	1	2	NA	NA	1	1	2	1	2	enalapril, metformin, aspirin	1	11	3						4
Na	Na	Na	Na		1	67	NA	Tan SH	1	1	NA	3	2			NA				NA	1	2	1	2	2	2	11	2	0	2	2	2	NA	NA	1	2	2	2	2	atenolol	0	11	6			205	106		4
Na	Na	Na	Na		1	77	NA	I Ng	2	1	NA	2	2			NA				NA	1	2	1	1	2	2	11	11	12	2	1	2	NA	NA	1	2	2	2	2	norvasc, carbimazole, losec, DM diet control	1	12	3			160	77		2
Na	Na	Na	Na		1	82	NA	Tan KK	2	2	NA	2	2			NA				NA	1	2	1	2	2	2	11	2	0	2	1	2	NA	NA	1	2	2	2	2	atenolol	2	11	7			232	120		3
Na	Na	Na	Na		1	109	Na	I Ng	2	1	NA	2	2		5	NA	4	0	4	NA	1	2	1	2	2	2	2	11	0	2		2	NA	NA	2		2	2	2	?	1	11	7			129	65	14.7	4
Na	Na	Na	Na		1	43	Na	P Hwang	2	2	NA	2	2		1	NA	2		1	cook	1	2	2	2		2	2	2	0	2	2	2	NA	NA	2	2	2	2	2	NA	0	6				200	110		3
Na	Na	Na	Na	1	1	90	Na	Ng WH	2	1	NA	2	2		5	NA	4	1	3	NA	3	1	1	2	2	1	11	2	0	2	2	2	NA	NA	2	2	2	2	2	NA	2	11	4			211	115	9.7	4
Na	Na	Na	Na		1	60	Na	Ng WH	1	1	NA	2	2	2	2	NA	2		1	vegetable wholesaler	1	2	1	2	2	2	11	2	12	2	1	2	NA	NA	1	2	2	2	2	?	2	12	5			144	70	10.5	3
Na	Na	Na	Na		1	67	Na	E Wang	2	1	NA	2	2	2	5	NA	2		1	Hair dresser	1	2	1	2	2	2	11	2	11	2	1	2	NA	NA	1	2	1	1	2	aspirin, adalat LA, enalapril, simvastatin, vit B1, B6, B12	1	11	6			160	93	8.3	3
Na	Na	Na	Na		1	55	Na	Tan KK	2	1	NA	2	2	2	5	NA	2		3	NA	2	1	1	2	2	1	11	11	11	2	1	2	NA	NA	2	1	1	2	2	zocor, daonil, prozac, metformin	1	11	7	1	26	194	100	5.8	1
Na	Na	Na	Na		1	80	Na	E Wang	1	1	NA	2	2		5	NA	4		5	NA	1	2	2	2	2	2	2	2	0	2	2	2	NA	NA	2	2	2	2	2	NA	0	11	6	1	28	243	113	9.9	4
Na	Na	Na	Na		1	62	Na	Tan SH	1	1	NA	3	2		2	NA	1		1	cleaner	1	2	1	2	2	2	11	2	12	2	2	2	NA	NA	2	2	2	2	2	NA	0	12	7	2		156	89	12.9	4
Na	Na	Na	Na		1	58	Na	Tan SH	1	1	NA	1	2		2	NA	2		1	NK	1	2	1	2	2	2	11	2	2	2	2	2	NA	NA	2	2	2	2	2	NA	2	11	6	2		182	108	7.2	4
Na	Na	Na	Na		1	30	Na	E Wang	1	1	NA	2	2	2	1	NA	1		1	bank officer	1	2	1	2	2	2	11	2	2	2	1	2	NA	NA	1	2	2	2	2	NK	1	11	7	1		167	113	7.6	4
Na	Na	Na	Na		1	42	Na	I Ng	1	1	NA	1	2		2	NA	2		1	TAxi-driver	1	2	2	2	2	2	12	2	2	2	2	2	NA	NA	2	2	2	2	2	NA	0	11	4	2		214	121	6.7	3
Na	Na	Na	Na		1	68	Na	E Wang	1	1	NA	2	1		2	NA	2		1	Environment inspector	1	2	1	2	2	2	11	2	11	2	1	2	NA	NA	1	2	2	2	2	atenolol	1	11	1	2		149	89	4.6	2
Na	Na	Na	Na		1	75	Na	Ong PL	1	1	NA	2	2		1	NA	2		1	govt worker	1	2	2	2	2	2	12	2	2	2	2	2	NA	NA	2	2	2	2	2	NA	0	11	7	1	13	200	112	5.5	4
Na	Na	Na	LC200414 / MD200416		1	62	NA	I Ng	1	1	NA				5	NA	2	0	1	work in Sembawang shipyard	1	2	1	2	2	2	11	11	11	2	1	2	NA	NA	1	2	2	2	2	atenolol	1	11	3						4
Na	Na	Na	Na		1	56	NA	Tan SH	1	1	NA	2	2			NA				NA	1	2	1	2	2	2	11	2	12	2	1	2	NA	NA	1	2	2	2	2	NK	2	11	4					5.7	4
Na	Na	Na	Na		1	47	NA	Yeo TT	1	1	NA	2	2			NA				NA	1	2	2	2	2	2	2	2	0	2	2	2	NA	NA	2	2	2	2	2	NA	0	3	6						4
Na	Na	Na	Na		1	60	NA	Yeo TT	2	1	NA	2	2		2	NA	2	1	4	NA	1	2	1	2	2	2	11	11	11	2	1	2	NA	NA	1	2	1	2	2	atenolol, simvastatin, losartan, enalapril, norvasc	1	11	4						4
Na	Na	Na	LC200512 / MD200507		1	39	NA	Tan SH	1	3	Na	2	2		1	NA	2	3	1	NK	1	2	1	2	2	2	11	11	0	2	1	2	NA	NA	1	1	2	2	2	atenolol, losartan, S/C Insulatard	1	11	7			223	127		1
Na	Na	Na	Na		1	76	NA	Tan SH	2	1	NA	2	2			NA				NA	1	2	2	2	2	1	11	11	12	2	1	2	NA	NA	2	2	2	2	2	?	0	12	7			166	96		4
Na	Na	Na	Warfarin200530		1	72	NA	Tan SH	2	1	NA	2	2			NA				NA	1	1	1	2	2	2	11	2	11	1	1	1	3mg	AF	1	2	2	2	1	atenolol, warfarin, captopril	1	11	3			168	100		2
Na	Na	Na	Na		1	59	Na	E Wang	2	1	NA	2	2		1	NA	1		1	Tax-officer	1	2	1	2	2	2	11	2	12	2	2	2	NA	NA	2	2	2	2	2	NA	0	12	1			170	91		4
Na	Na	Na	Na		1	72	Na	E Wang	2	3	NA	2	2		4	NA	4	0	4	NA	1	2	1	1	2	2	11	11	11	2	1	2	NA	NA	1	1	1	2	2	metformin, famotidine, captopril, Cal Vit D, vit B complex, lovastatin	1	11	5			123	78	6.6	3
Na	Na	Na	Na		1	63	Na	E Wang	1	1	NA	1	2		2	NA	2	2	5	NA	1	2	1	2	2	2	11	11	11	2	1	2	NA	NA	2	1	1	2	2	simvastatin, glibizide	1	12	5			164	77	3.8	4
SAH2006	Na	Na	Na		1	49	Na	E Wang	1	1	NA	2	2		2	NA	2		1	Store-keeper	1	2	1	2	2	2	11	11	12	2	1	2	NA	NA	1	2	2	2	2	enalapril, hydrochothiazide, diltiazem	2	11	5			242	106	12.8	1
Na	Na	Na	Na		1	54	Na	P Hwang	2	1	NA	2	2		2	NA	2		4	NA	1	2	1	2	2	2	11	2	12	2	1	2	NA	NA	1	2	2	2	2	?	2	11	7			195	96	6.5	4
Na	Na	Na	Na		1	58	Na	E Wang	2	1	NA	2	2		2	NA	4	1	4	NA	1	2	1	2	2	2	11	2	12	2	2	2	NA	NA	2	2	2	2	2	NA	2	11	7			224	124	9.5	4
Na	Na	Na	Na		1	72	Na	Ong PL	2	1	NA	2	2	2	5	NA	4		3	NA	2	1	1	2	2	1	11	11	11	2	1	2	NA	NA	1	2	2	1	2	aspirin, adalat LA, phenytoin	1	12	3			201	92	6.4	4
Na	Na	Na	Na		1	38	Na	Tan KK	1	4	Filipino	2	2	2	1	NA	3		1	IT technician	1	2	2	2	2	2	2	2	0	2	2	2	NA	NA	2	2	2	2	2	NA	0	11	6			156	98	6.7	4
Na	Na	Na	Na		1	73	Na	P Hwang	2	1	NA	2	2			NA	5	4	3	NA	1	1	1	2	2	1	11	11	0	2	1	2	NA	NA	1	1	1	1	2	aspirin, persantin, lovastatin, glipizide, captopril, metformin	1	11	2			177	109		3
Na	Na	Na	Na		1	51	Na	Ng WH	1	1	NA	2	2	2	2	NA	2		2	NA	1	1	1	2	2	2	11	11	11	2	2	2	NA	NA	2	2	2	2	2	NA	1	11	1	1	16	197	111	15.5	3
Na	Na	Na	Na		1	42	Na	I Ng	2	1	NA	2	2	1	2	NA	1		1	NTUC fairprice	1	2	1	2	2	2	2	2	2	2	2	2	NA	NA	2	2	2	2	2	NA	0	11	7	2		212	107	7.8	4
Na	Na	Na	Na		1	64	Na	Ng WH	2	1	NA	2	2	2	2	NA	2		3	NA	1	2	1	2	2	2	11	2	0	2	2	2	NA	NA	2	2	2	2	2	NA	0	3	2	2					4
Na	Na	Na	Na		1	49	Na	I Ng	1	1	NA	1	2		1	NA	2		1	NK	1	2	1	2	2	2	11	2	0	2	1	2	NA	NA	1	2	2	2	2	NA	0	3	6	2
Na	Na	Na	Na		1	90	Na	E WAng	2	1	NA	2	2		5	NA	4		3	NA	1	2	2	2	2	2	2	2	2	2	2	2	NA	NA	2	2	2	2	2	NA	0	11	3	2		191	84	8.7	1
Na	Na	Na	Na		1	53	Na	Ang BT	1	1	NA	2	2		2	NA	2		1	technician	1	2	1	2	2	2	11	2	2	2	2	2	NA	NA	2	2	2	2	2	NA	2	11	6	1	22	190	89	8	3
Na	Na	Na	Na		2	67	Na	Ong PL	1	2	NA					NA	2		5	NA	1	2	1	2	2	2	11	2	2	2	1	2	NA	NA	1	2	2	2	2	NK	2	3	5	1	22				1
Na	Na	Na	Na		1	41	Na	E Wang	2	1	NA	2	2		2	NA	2		1	Factory worker	1	2	1	2	2	2	2	2	11	2	1	2	NA	NA	2	2	1	2	2	simvastatin, thyroxine	1	11	2	1		104	68	5.3	4
Na	Na	Na	Na		1	75	NA	Seow WT	1	1	NA	2	2			NA			3	NA	1	1	1	2	2	1	11	2	11	2	1	2	NA	NA	1	2	1	1	2	norvasc, simvastatin, aspirin	1	11	3						3
Na	Na	Na	Na		1	52	NA	Seow WT	1	1	NA	2	2			NA				NA	1	2	1	2	2	2	11	2	0	2	1	2	NA	NA	2	2	2	2	2	NK	2	11	3						4
Na	Na	Na	Na		1	61	NA	Tan SH	2	1	NA	2	2			NA				NA	1	2	1	2	2	2	11	2	11	2	2	2	NA	NA	2	2	2	2	2	NA	0	11	2						4
Na	Na	Na	Na		2	50	NA	I Ng	2	4	Filipino	2	2			NA			1	Domestic helper	1	2	1	2	2	2	11	2	0	2		2	NA	NA	2	2	2	2	2		0	11	2						4
Na	Na	Na	Na	1	1	42	NA	Tan SH	2	1	NA	2	2		2	NA	1	0	3	NA	1	1	2	2	2	2	2	2	0	2	2	2	NA	NA	2	2	2	2	2	NA	0	11	4			230	130		4
Na	Na	Na	Na	1	1	80	NA	Yeo TT	1	2	NA	2	2		3	NA	4	1	3	NA	1	1	1	2	2	2	11	11	0	2	1	2	NA	NA		2	2	2	2	?	1	11	3						4
Na	Na	Na	Na	1	1	53	NA	I Ng	1	1	NA	2	2		2	NA	2		1	Odd job (electronic engineer	1	2	1	2	2	2	11	2	12	2	2	2	NA	NA	2	2	2	2	2	NA	2	11	2						4
Na	Na	Na	Na		1	70	NA	Ong PL	1	1	NA	2	2			NA			3	NA	2	1	1	2	2	1	2	2	2	2	1	2	NA	NA	2	2	2	2	2	?		12	3						4
Na	Na	Na	Na		1	58	NA	P Hwang	2	1	NA	2	2			NA	2			NA	1	2	1	2	2	2	11	2	12	2	1	2	NA	NA	1	2	2	2	2	atenolol, adalat	1	11	6			160	90		4
Na	Na	Na	Na		1	58	NA	I Ng	1	1	NA	2	2		1	NA	2		1	sales person	1	2	1	2	2	2	11	2	0	2	1	2	NA	NA	1	2	2	2	2	?	2	11	4			209	117	9.7	4
Na	Na	Na	Na		1	53	Na	I Ng	1	4	Sikh	3	1		1	NA	2	2	3	NA	1	2	1	2	2	2	11	2	2	2	1	2	NA	NA	1	2	2	2	2	enalapril, nifedipine, atenolol, prazosin	2	11	6			252	156	5.2	4
Na	Na	Na	Na		1	35	Na	E Wang	1	1	NA	2	2		5	NA	1		1	NA	1	2	1	2	2	2	11	2	0	2	1	2	NA	NA	1	2	2	2	2	atenolol	1	11	2			211	127	7.7	4
Na	Na	Na	Na		1	58	Na	Ong PL	2	1	NA	2	2	2	2	NA	2	1	2	odd job cleaner	1	1	1	2	2	1	11	2	12	2	2	2	NA	NA	2	2	2	2	2	NA	2	12	1			200	108	5.9	4
Na	Na	Na	Na		1	85	Na	Tan KK	2	1	NA	2	2	2	5	NA	4		3	NA	2	2	1	2	2	2	2	2	0	2	1	2	NA	NA	2	2	2	2	2	Ca Vit D, detrusitol	1	12	5			166	62	7.3	4
Na	Na	Na	Na		1	67	Na	E Wang	2	3	NA	2	2	2	1	NA	2		4	NA	1	2	2	2	2	2	2	2	12	2	2	2	NA	NA	2	2	2	2	2	NA	0	11	6			163	78	10.5	3
Na	Na	Na	Na		1	72	Na	E Wang	2	1	NA	2	2	2	5	NA	4		3	NA	2	1	1	2	2	1	11	2	12	2	1	2	NA	NA	1	2	2	1	2	ticlid, nifetex	1	6	3						4
Na	Na	Na	Na		1	70	Na	Tan SH	1	2	NA	2	2	2	1	NA	2		5	NA	1	2	1	2	2	2	11	2	11	2	1	2	NA	NA	1	2	2	2	2	atenolol, nifedipine	1	11	6	2		144	85	10.9	3
Na	Na	Na	Warfarin2007		1	42	Na	Ong PL	2	3	NA	2	2	2		NA	2		1	computer assistant	1	2	1	2	2	2	2	2	0	2	1	1	5mg om	transverse sinus thrombosis	2	2	2	2	2	warfarin, diclofenac, sangobion	1	11	4	1	21	130	82	7.3	3
Na	Na	Na	Na		1	64	Na	I Ng	1	1	NA	3	2	2	2	NA	2		5	NA	2	1	1	2	2	1	11	11	11	2	1	2	NA	NA	2	1	1	1	2	aspirin, persantin, lovastatin, metformin, glibenclamide	1	11	4	1		155	94	8.1	4
Na	Na	Na	Na		1	81	Na	Tan SH	2	2	NA	2	2	2	3	NA	4		3	NA	1	2	1	2	2	2	11	2	11	2	1	2	NA	NA	2	2	2	2	2	vit B complex, cal carbonate	1	11	7			179	91	9.5	1
Na	Na	Na	Na		1	84	Na	Ong PL	1	1	NA	2	2	2	5	NA	2		3	NA	1	2	1	2	2	2	11	11	11	2	1	2	NA	NA	1	1	1	2	2	enalapril, metformin, simvastatin	1	11	2	2		162	92		4
Na	Na	Na	Na		1	69	Na	Tan KK	1	1	NA	2	2		2	NA	2		3	NA	1	2	1	2	2	2	11	2	2	2	1	2	NA	NA	1	2	2	2	2	enalapril, salbutamol	1	11	6	1	23	160	97		4
Na	Na	Na	Na		1	58	Na	Ong PL	1	1	NA	2	2	2	2	NA	2		1	sales promoter	1	2	1	2	2	2	11	2	2	2	2	2	NA	NA	2	2	2	2	2	NA	0	11	4	2		180	115	11.8	4
Na	Na	Na	Na		1	43	Na	Ang BT	1	1	NA	1	2		2	NA	1		1	promoter	1	1	1	2	2	1	11	11	11	2	1	2	NA	NA	1	2	1	1	2	aspirin, simvastatin, amlodipine, dipyriamore	11	11	3	2		152	97	4.9	3
Na	Na	Na	Na	1	1	58	NA	P Hwang	1	1	NA	2	2			NA				NA	1	2	1	2	2	2	11	2	11	2		2	NA	NA	2	2	2	2	2			12	4					20.9	4
Na	UnAneurysm2005	Na	Na	1	1	46	NA	E Wang	1	2	NA	2	2		1	NA	2		3	NA	2	2	1	1	2	2	11	2	0	2	2	2	NA	NA	2	2	2	2	2	NA	2	2	5			242	127		3
Na	Na	Na	Na		1	72	NA	I Ng	2	1	NA	2	2			NA			3	NA	2	2	2	2	2	2	11	2	0	2	2	2	NA	NA	2	2	2	2	2	NA	0	11	3			211	143		1
Na	Na	Na	Na		1	78	Na	Ng WH	2	1	NA	2	2		5	NA	2	1	3	NA	1	2	1	2	2	2	11	2	11	2	1	2	NA	NA	2	2	1	1	2	aspirin, simvastatin	1	11	2			169	104		4
Na	Na	Na	Na		1	80	Na	Ng WH	1	1	NA	2	2		5	NA	4	1	3	NA	2	1	2	2	2	2	2	2	2	2	2	2	NA	NA	2	2	2	2	2	NA	0	11	5			195	100	5.8	4
Na	Na	Na	Na		1	49	Na	Yeo TT	2	1	NA	2	2		2	NA	3		1	carpark attendent	1	2	1	2	2	2	11	11	0	2	1	2	NA	NA	1	2	2	2	2	defaulted hypt med	2	2	3			246	78		1
Na	Na	Na	Na		1	71	Na	CVM/I Ng	2	1	NA	2	2	2	5	NA	4			NA	1	2	1	1	2	2	2	2	0	2	2	2	NA	NA	2	2	2	2	2	NA	2	12	3			158	72	5.9	4
Na	Na	Na	Na		1	56	Na	Tan KK	2	1	NA	2	2	2	5	NA	3		1	promoter	1	2	1	2	2	2	11	11	11	2	1	2	NA	NA	1	2	1	1	2	aspirin, atenolol, adalat LA, enalapril, lovastatin, gemfibozil	1	11	5			160	94	9.6	4
Na	Na	Na	Na		1	51	Na	Ong PL	1	1	NA	3	2	2		NA	2		3	NA	2	1	1	2	2	1	11	2	2	2	1	2	NA	NA	1	2	2	2	2	norvasc, amityptylline	1	12	1			120	79	5.1	4
Na	Na	Na	Na		1	56	Na	Tan KK	1	1	NA	2	2	2	1	NA	2		1	labourer	1	2	1	2	2	2	11	2	0	2	2	2	NA	NA	2	2	2	2	2	NA	2	11	5	1	19	159	107	5.1	4
Na	Na	Na	Na		1	85	Na	Ong PL	2	2	NA	2	2	2	3	NA	4		3	NA	1	2	1	2	2	2	11	2	0	2	1	2	NA	NA	1	2	2	2	2	enalapril	1	11	1	1	24	177	100	7.1	4
Na	Na	Na	Na		1	77	Na	I Ng	2	1	NA	2	2		5	NA	4		3	NA	2	1	1	1	2	11	11	12	2	2	2	2	NA	NA	2	2	2	2	2	NA	0	12	3	2		172	96	8.5	3
Na	Na	Na	Na		1	48	Na	E Wang	2	2	NA	2	2	1	3	NA	4		4	NA	1	2	1	2	2	2	11	2	2	2	2	2	NA	NA	2	2	2	2	2	NA	2	11	2	1	28	198	105	8.9	4
Na	Na	Na	Na		1	50	Na	TAn KK	1	1	NA	2	2		2	NA	2		1	salesman	1	2	2	2	2	2	2	2	2	2	2	2	NA	NA	2	2	2	2	2	NA	0	11	4	1	23	168	98	9.6	4
Na	Na	Na	IVH2008		1	35	Na	J THomas	2	1	NA	2	2	2	1	NA	1		1	Admin clerk	1	2	2	2	2	2	2	2	2	2	2	2	NA	NA	2	2	2	2	2	NA	0	11	5	2		189	135		4
Na	Na	Na	Na		1	46	Na	Ang BT	2	2	NA	2	2			NA	2		3	NA	2	2	1	2	2	2	11	11	11	2	1	2	NA	NA	1	1	2	2	2	atenolol, enalapril, HCTZ, metformin, mixtard, valsartan, ascorbic acid	1	2	5	2		194	82		3
Na	Na	Na	Na		1	74	Na	Tan KK	2	1	NA	2	2			NA	2		5	NA	1	2	1	2	2	2	11	2	11	2	1	2	NA	NA	1	2	1	2	2	atenolol. lovastatin	1	11	5	2		137	64	7.2	4
Na	Na	Na	Na		1	63	NA	Tan KK	1	1	NA	2	2			NA			3	NA	1	2	1	2	2	2	11	11	11	2	1	2	NA	NA	1	1	1	2	2	anti-hypertensive, metformin, statin	1	11	2						3
Na	Na	Na	DC200502	1	1	65	NA	Tan SH	1	1	NA	2	2		5	NA	2	0	5	NA	1	2	2	2	2	2	2	2	0	2	2	2	NA	NA	2	2	2	2	2	NA	0	11	1						4
Na	Na	Na	Na	1	1	49	NA	I Ng	2	1	NA	2	2			NA			1	NK	1	2	2	2	2	2	11	2	12	2	2	2	NA	NA	2	2	2	2	2	NA	0	11	2						4
Na	Na	Na	Na	1	1	68	NA	I Ng	1	1	NA	2	2			NA				NA	1	2	2	2	2	2	11	2	0	2	2	2	NA	NA	2	2	2	2	2	NA	0	11	3						3
Na	Na	Na	Na		1	76	NA	Tan SH	2	1	NA	2	2			NA			3	NA	3	1	1	2	2	1	11	2	12	2	1	2	NA	NA	1	2	2	1	2	nifedipine, aspirin	1	12	4						4
Na	Na	Na	Na		1	67	NA	I Ng	1	1	NA	1	2			NA				NA	1	2	1	1	2	2	11	2	2	1	1	2	NA	NA	1	2	2	2	2	?	1	11	5						3
Na	Na	Na	Na		1	51	NA	Ng WH	1	1	NA	2	2			NA				NA	1	2	1	2	2	2	11	2	0	2	1	2	NA	NA	1	2	2	2	2	atenolol	2	11	6			154	98		3
Na	Na	Na	Na		1	84	Na	I Ng	2	1	NA	2	2		5	NA	4	1	3	NA	3	1	1	2	2	1	11	2	0	2	1	2	NA	NA	1	2	2	2	2	atenolol	1	11	2			206	90		1
Na	Na	Na	Na		1	82	Na	Ong PL	1	1	NA	2	2		5	NA	4	1	3	NA	2	1	1	1	2	1	11	2	12	2	1	2	NA	NA	1	2	2	2	2	nifidipine	1	12	3			195	114		4
Na	Na	Na	Na		1	66	Na	P Hwang	1	2	NA	1	2		3	NA	2		1	Security guard	1	2	1	2	2	2	11	11	11	2	1	2	NA	NA	2	2	2	2	2	NA	2	11	4			213	78	15.4	4
Na	Na	Na	Na		1	51	Na	Ong PL	2	1	NA	2	2		1	NA	2		1	free lance tutor	1	2	1	2	2	2	11	2	0	2	1	2	NA	NA	1	2	2	2	2	detalac	1	11	5			210	110	8.2	4
Na	Na	Na	Na		1	44	Na	Tan KK	2	1	NA	2	2	2	1	NA	2		4	NA	1	2	1	2	2	2	11	2	0	2	2	2	NA	NA	2	2	2	2	2	NA	2	11	2			223	129	5.7	3
Na	Na	Na	Na		1	57	Na	E Wang	1	1	NA	2	2	2	2	NA	2		3	NA	1	2	1	2	2	2	11	2	11	2	1	2	NA	NA	2	2	2	2	2	NA	2	11	3			194	118	8.5	3
Na	Na	Na	Na		2	59	Na	I Ng	1	1	NA	2	2	2	5	NA	2		1	business	1	2	1	2	2	2	11	2	0	2	2	2	NA	NA	2	2	2	2	2	NA	0	11	3	1		230	110		4
Na	Na	Na	Na		1	69	Na	Tan KK	1	1	NA	2	2	2	2	NA	2		5	NA	1	2	1	2	2	2	11	2	2	2	2	2	NA	NA	2	2	2	2	2	NA	0	11	1	2		151	79	10.2	4
Na	Na	Na	Na		1	60	Na	Tan KK	1	1	NA	2	2	2	1	NA	2		1	clerk	1	2	1	2	2	2	11	2	2	2	1	2	NA	NA	1	2	2	2	2	atenolol	1	11	6	2	16	189	98	7.6	4
Na	Na	Na	ICM22_200717		2	65	Na	E Wang	2	1	NA	2	2	2	2	NA	2		3	NA	1	1	1	2	2	1	11	11	0	2	1	2	NA	NA	1	2	2	2	2	enalapril	1	11	5	1	24	248	165		4
Na	Na	Na	Na		1	63	Na	Ong PL	2	2	NA	2	2		3	NA	2		1	polyclinic cleaner	1	2	1	2	2	2	11	11	12	2	2	2	NA	NA	2	2	2	2	2	NA	2	11	4	1	23	204	104	7.1	3
Na	Na	Na	Na		1	81	Na	Tan KK	2	1	NA	2	2			NA	4		3	NA	1	2	1	2	2	2	11	11	11	2	1	2	NA	NA	1	1	1	1	2	aspirin, simvastatin, metformin, glipizide, flouvoxamine	1	11	2	2		188	95	10.5	4
Na	Na	Na	Na		1	88	NA	Seow WT	2	1	NA	2	2			NA				NA	2	2	1	2	2	2	2	2	0	2	2	2	NA	NA	2	2	2	2	2	NA	0	11	3						4
Na	Na	Na	DC200509		1	63	NA	I Ng	2	1	NA	2	2		2	NA	2	0	4	NA	1	1	1	2	2	1	11	11	0	2	1	2	NA	NA	1	1	2	1	2	aspirin, s/c insulin, metformin, enalapril, prednisolone (default Rx since dec 04), MTX, rocaltrol	1	11	7						3
Na	Na	Na	Na		1	71	Na	E Wang	1	2	NA	3	2	2	3	NA	2		3	Former cleaner	1	1	1	2	2	1	11	11	0	2	1	2	NA	NA	1	1	2	1	2	aspirin, lactulose, vit B complex, spironolactone, nifedipine LA, atenolol	1	11	7			242	118	6.4	4
Na	Na	Na	Na		1	81	Na	Tan KK	1	1	NA	3	2	2	2	NA	2		3	NA	1	2	1	1	2	2	2	2	2	2	1	2	NA	NA	2	2	2	2	2	tegretol	1	12	7			185	87	5.7	4
Na	Na	Na	Na		1	61	NA	Tan SH	1	1	NA	2	2			NA	3			NA	1	2	1	2	2	2	11	11	0	2	2	2	NA	NA	1	1	2	2	2	NK	1	11							3
Na	Na	Na	Na		1	75	NA	Tan KK	2	1	NA	1	2			NA				NA	1	2	2	2	2	2	2	2	0	2	2	2	NA	NA	2	2	2	2	2	NA	0	11	6						2
Na	Na	Na	Na		1	85	NA	Yeo TT	2	1	NA	2	2			NA			3	NA	2	1	1	2	2	1	11	2	0	2	2	2	NA	NA	2	2	2	2	2	NA	2	11	7						3
Na	Na	Na	Warfarin200515		1	54	NA	Yeo TT	1	1	NA	2	2			NA		1	3	NA	1	1	1	2	2	1	11	2	11	2	1	1	2mg	IHDEF 12% MCA infa	1	2	1	2	1	warfarin, zocor, folate, ISDN, carvedilol, digoxin, captopril, fluoxetine	1	11	4			165	106		4
Na	Na	Na	Na		1	81	NA	Tan KK	2	1	NA	2	1			NA			3	NA	1	1	1	2	2	2	11	2	0	2	2	2	NA	NA	2	2	2	2	2	NA	0	11	5			161	68		4
Na	Na	Na	Na		1	62	NA	Ng WH	1	1	NA	1	2			NA			5	NA	1	2	1	2	2	2	11	2	0	2	1	2	NA	NA	1	2	2	2	2	amlodipine, captopril	2	11	1						4
Na	Na	Na	Na		1	83	NA	Ng WH	1	1	NA	2	2			NA				NA	1	2	2	2	2	2	2	2	12	2	2	2	NA	NA	2	2	2	2	2	NA	0	12	2			165	72		4
Na	Na	Na	Na		1	80	Na	Tan SH	1	1	NA	2	2		5	NA	4	1	3	NA	1	2	2	2	2	2	2	2	0	2	2	2	NA	NA	2	2	2	2	2	NA	0	11	2			207	84		3
Na	Na	Na	Na		1	63	NA	Tan KK	1	1	NA	2	2		2	NA	1		3	NA	1	2	2	2	2	2	2	2	12	2	2	2	NA	NA	2	2	2	2	2	NA	0	11	1			170	96		4
Na	Na	Na	Na		1	18	Na	I NG	2	1	NA	2	2	2	1	NA	1	4	6	NA	1	2	2	2	2	2	2	2	0	2	2	2	NA	NA	2	2	2	2	2	NA	0	11				125	81		4
Na	Na	Na	Warfarin200620		1	82	Na	P Hwang	2	1	NA	2	2			NA	4		3	NA	2	1	1	2	2	1	11	2	11	2	1	1	3mg om	LL DVT	1	2	1	2	1	warfarin, amlodipine, lorazepam, simvastatin, amytriptyline, cal VIt D	1	11	1			142	87	5.4	3
Na	Na	Na	Na		1	67	Na	I Ng	2	1	NA	2	2		2	NA	2		4	NA	1	1	1	1	2	1	11	2	11	2	1	2	NA	NA	2	2	1	2	2	simvastatin	1	11	1	1	16	157	83		4
Na	Na	Na	Na		1	72	NA	Ong PL	2	1	NA	2	2			NA				NA	1	2	1	2	2	2	11	2	0	2	1	2	NA	NA	1	2	2	2	2	captopril	1	11	6						4
Na	Na	Na	Na		1	88	NA	E Wang	1	1	NA	2	2			NA				NA	1	2	2	1	2	2	2	2	0	2	2	2	NA	NA	2	2	2	2	2	NA	0	11	7			139	69		4
Na	Na	Na	Na		1	67	Na	Ng WH	2	1	NA	2	2	2	2	NA	2		3	NA	1	2	1	2	2	2	11	2	12	2	2	2	NA	NA	2	2	2	2	2	NA	2	12	3			209	114	4.9	4
Na	Na	Na	Na		1	74	NA	P Hwang	1	1	NA	2	2		4	NA			4	NA	1	1	1	2	2	1	11	11	11	2	1	2	NA	NA	1	1	1	1	2	aspirin, tegretol, adalat LA, losec, carbamazepine, tolbutamide, metformin, ca et vit D	1	11	1			205	100	8.6	4
Na	Na	Na	Na		1	53	Na	Ng WH	1	1	NA	1	1	2	2	NA	2		1	sub-contractor	1	2	1	2	2	2	11	2	12	2	1	2	NA	NA	1	2	2	2	2	nifetex	2	11	6			231	128	7.7	1
Na	Na	Na	Na		1	76	Na	Ong PL	2	1	NA	2	2	2	5	NA	4		3	NA	1	1	1	2	2	1	11	2	0	2	1	2	NA	NA	1	2	2	1	2	aspirin, nifitex, HCTZ	1	11	6	2		177	74	5.7	4
Na	Na	Na	Na		1	93	Na	E Wang	2	1	NA	2	2			NA	4		3	NA	2	2	1	2	2	2	12	2	2	2	2	2	NA	NA	2	2	2	2	2	NA	0	12	4	2		208	70	6.5	4
Na	Na	Na	Na		1	79	Na	Ong PL	2	1	NA	2	2		5	NA	4		3	NA	2	1	1	2	1	1	11	2	11	2	1	2	NA	NA	1	2	2	1	2	aspirin, maxalon, enalapril, losec, faverin	1	11	6	2		170	99	6.6	4
Na	Na	Na	Warfarin200512	1	1	58	NA	Seow WT	1	1	NA	3	2		2	NA	2	0	1	NK	1	2	1	1	2	2	11	2	0	1	1	1	4mg	AF, MVR	1	2	2	2	1	atenolol, warfarin, digoxin	2	11	3						3
Na	Na	Na	Na		1	66	Na	Tan KK	1	2	NA	2	2		1	NA	2		3	NA	1	2	1	1	2	2	11	2	0	2	2	2	NA	NA	2	2	2	2	2	NA	0	11	6			219	122		3
Na	Na	Na	Na		1	59	Na	Ng WH	1	1	NA	2	2		2	NA	2	0	1	SMRT time keeper	1	2	1	2	2	2	11	2	11	2	1	2	NA	NA	1	2	12	2	2	?	1	11	3			161	84	7.2	4
Na	Na	Na	Na		1	61	Na	E Wang	1	1	NA	2	1	2	2	NA	2		1	sell vegetable	1	2	2	2	2	2	2	2	0	2	2	2	NA	NA	12	2	2	2	2	NA	0	11	5			205	135	7.7	4
Na	Na	Na	Warfarin200618		1	79	Na	Ong PL	2	1	NA	3	2	2	5	NA	4		3	NA	2	1	1	2	2	2	11	2	0	1	1	1		AF	2	2	2	2	1	warfarin, digoxin, L-dopa, Imdex	1	11	4			150	78	8.3	4
Na	Na	Na	Na		1	72	Na	I Ng	1	1	NA	2	2	2	2	NA	2		3	NA	2	2	1	2	2	2	11	2	12	2	1	2	NA	NA	2	2	2	2	2	losec	1	11	5			145	88	5.4	4
Na	Na	Na	Na		1	23	Na	E Wang	1	2	NA	1	2	2	1	NA	1		1	technician	1	2	2	2	2	2	2	2	0	2	2	2	NA	NA	2	2	2	2	2	NA	0	2	6	1					1
Na	Na	Na	IVH2007		1	57	Na	E Wang	1	1	NA	3	2	2	2	NA	2		3	NA	1	1	1	2	2	1	11	2	11	2	1	2	NA	NA	1	2	2	2	2	atenolol, phenytoin, norvasc	1	11	7	1	25	224	143	7.9	3
Na	Na	Na	Na		1	48	Na	E Wang	1	1	NA	2	1	2	2	NA	1		1	cook	1	1	1	2	2	1	11	2	11	2	1	2	NA	NA	2	2	1	1	2	aspirin, persantin, zocor	1	11	5	1		147	94		1
Na	Na	Na	Na		2	47	Na	I Ng	1	1	NA	2	2	2	2	NA	2		1	insurance agent	1	2	1	2	2	2	11	2	12	2	2	2	NA	NA	2	2	2	2	2	NA	2	3	5	2		194	116		4
Na	Na	Na	Na	1	1	70	NA	Ong PL	2	1	NA	2	2		5	NA			3	NA	1	2	2	2	2	2	2	2	2	2	2	2	NA	NA	2	2	2	2	2	NA	0	12	5						3
Na	Na	Na	Na		1	85	Na	Tan KK	2	1	NA	2	2		5	NA	4	1	3	NA	2	2	1	2	2	2	2	2	11	2	2	2	NA	NA	2	2	2	2	2	NA	0	11	6			153	92		4
Na	Na	Na	Na		2	62	Na	Ong PL	2	1	NA	2	2		2	NA	4		3	NA	1	1	1	2	2	1	11	2	0	2	1	2	NA	NA	1	2	2	2	2	TCM for hypt	1	11	5	1	25	256	149	5.1	1
Na	Na	Na	Na		1	52	Na	Ng WH	2	1	NA	2	2	1	5	NA	2		4	NA	1	2	2	2	2	2	12	2	12	2	2	2	NA	NA	2	2	2	2	2	NA	0	11	4	1		188	74	17.4	3
Na	Na	Na	Na		1	56	Na	E Wang	1	1	NA	1	1	2		NA	2		1	store manager	1	2	1	2	2	2	11	2	0	2	2	2	NA	NA	2	2	2	2	2	NA	2	11	2	1	20	176	105		1
Na	Na	Na	Na		2	40	Na	Tan KK	1	1	NA				2	NA	1		1	NK	2	2	2	2	2	2	12	2	2	2	2	2	NA	NA	2	2	2	2	2	NA	0	11	1	1	23	194	121	6.4	4
Na	Na	Na	Na		1	71	Na	TAn KK	1	1	NA	2	2		1	NA	2		5	NA	1	2	2	2	2	2	12	2	2	2	2	2	NA	NA	2	2	2	2	2	NA	0	11	1	1	13	165	103	5.4	4
Na	Na	Na	Na		2	35	NA	I Ng	2	2	NA	2	2			NA			1	domestic helper	1	2	2	2	2	2	2	2	0	2	2	2	NA	NA	2	2	2	2	2	NA	0	2	3						4
Na	Na	Na	Na	1	1	83	NA	Tan SH	1	2	NA	2	2		3	NA	1	1	3	NA	2	2	2	2	2	2	12	2	0	2	2	2	NA	NA	2	2	2	2	2	NA	0	12	6			167	96		2
Na	Na	Na	Na		2	70	NA	P Hwang	1	1	NA	2	2			NA				NA	1	1	1	2	2	1	11	2	12	2	1	2	NA	NA	2	2	2	2	2	?	0	11	4			144	78		3
Na	Na	Na	Na		1	48	Na	I Ng	1	1	NA	1	1	2	2	NA	3		1	Businessman	1	2	1	2	2	2	11	2	12	2	2	2	NA	NA	2	2	2	2	2	NA	2	11	3	1		260	121	8.1	1
Na	Na	Na	Na		1	79	Na	Ng WH	2	1	NA	2	2	2	5	NA	4		3	NA	1	2	1	2	2	2	2	2	0	2	2	2	NA	NA	2	2	2	2	2	NA	0	11	3	2		184	73	7.5	4
Na	Na	Na	Na		1	33	Na	Ong PL	1	1	NA	1	2		1	NA	2		1	NK	1	2	1	2	2	2	11	2	11	2	2	2	NA	NA	2	2	2	2	2	NA	2	11	3	1	11	167	108	8.7	4
Na	Na	Na	Na		1	55	NA	I Ng	1	1	NA	2	2			NA				NA						2	2	2	0	2		2	NA	NA	2	2	2	2	2			2
Na	Na	Na	Na	1	1	83	NA	Tan SH	1	2	NA	2	2		3	NA	4	0	3	NA	1	2	1	2	2	2	11	2	0	2	1	2	NA	NA	1	2	1	1	2	Aspirin, plavix, folate, losec, simvastatin, atenolol, valsartan	1	12	5
Na	Na	Na	Na	1	1	80	NA	I Ng	1	2	NA	2	2		3	NA	4	0	3	NA	1	2	1	2	2	2	11	2	0	1		2	NA	NA	2	2	2	2	2		0	11	7			200	65		4
Na	Na	Na	Na		1	56	NA	I Ng	2	1	NA	2	2			NA			4	NA	1	2	2	2	2	2	2	2	0	2	2	2	NA	NA	2	2	2	2	2	NA	0	11	2			234	147		4
Na	Na	Na	Na		1	75	Na	Tan KK	1	1	NA	2	2	2	2	NA	2		5	NA	1	1	1	1	2	2	11	11	12	2	2	2	NA	NA	2	2	2	2	2	NA	2	3	1			149	68		3
Na	Na	Na	Na		1	63	Na	E Wang	1	1	NA	2	2	2	1	NA	2		5	Retired pilot	1	2	1	2	2	2	11	2	11	2	2	2	NA	NA	2	2	2	2	2	NA	2	2	4			202	120		3
Na	Na	Na	Na		1	54	Na	I Ng	2	1	NA	2	2	2	2	NA	1		3	NA	1	2	2	2	2	2	12	2	12	2	2	2	NA	NA	2	2	2	2	2	NA	0	11	2	1	10	188	105		4
Na	Na	Na	Na		1	53	Na	Tan SH	1	2	NA	2	2	2	1	NA	2		1	Technician	1	2	1	2	2	2	2	11	11	2	2	2	NA	NA	2	2	2	2	2	NA	0	11	6	1	18	146	77	15.1	2
Na	Na	Na	Na		1	62	Na	I Ng	2	1	NA					NA			4	NA	1	2	1	2	2	2	11	11	11	2	1	2	NA	NA	1	1	1	2	2	glipizide, enalapril, phenytoin, lipanthyl, diltiazem, hydrollazine	2	11	2	1	26	142	39	14.5	4
Na	Na	Na	Na		1	70	NA	Yeo TT	1	1	NA	1	2			NA				NA	1	1	1	2	2	1	11	2	11	2	1	2	NA	NA	1	2	2	2	2	NK	1	12	4						4
Na	Na	Na	Na	1	1	75	NA	Yeo TT	1	1	NA	1	2			NA				NA	1	2	1	2	2	2	11	11	0	2	1	2	NA	NA			2	2	2			11	5						3
Na	Na	Na	Na		2	66	NA	Tan KK	1	4	Indonesian	2	2			NA			1	works in AMKCH	1	2	2	2	2	2	2	2	0	2	2	2	NA	NA	2	2	2	2	2	NA	0	11	7			155	75		3
Na	Na	Na	Na		1	62	NA	I Ng	2	1	NA	2	2			NA	2		1	self-vendor	1	2	1	2	2	2	11	11	12	2	2	2	NA	NA	2	1	2	2	2	glibenclimide	2	12	3			224	104		4
Na	Na	Na	Na	1	1	73	Na	Ng WH	1	1	NA	1	2		2	NA	2	1	3	NA	1	2	2	2	2	2	2	2	0	2	2	2	NA	NA	2	2	2	2	2	NA	0	11	6			200	98	11	4
Na	Na	Na	Na		1	56	Na	Tan SH	2	1	NA	2	2		2	NA	3	1	1	Hawker assistance	1	2	1	2	2	2	11	2	0	2	1	2	NA	NA	1	2	2	2	2	?	1	11	7			215	120	9.8	2
Na	Na	Na	Na		1	78	Na	Tan KK	2	2	NA	2	2	2	3	NA	4		4	NA	2	2	2	2	2	2	2	2	0	2	2	2	NA	NA	2	2	2	2	2	NA	0	11	1			231	86		1
Na	Na	Na	Na		1	72	Na	E Wang	1	1	NA	2	2		2	NA	2		4	NA	4	2	1	2	2	2	11	11	2	2	1	2	NA	NA	1	1	1	1	2	aspirin, nifedipine, tolbutamide, simvastatin	1	11	2	1	15	137	85	10.2	4
Na	Na	Na	Na		1	47	Na	Ong PL	1	1	NA	3	2	2	1	NA	2		1	property agent	1	2	1	2	2	2	11	2	12	2	2	2	NA	NA	2	2	2	2	2	NA	2	11	7	1	16	200	141	7.5	4
Na	Na	Na	Na		1	81	Na	Ang BT	1	1	NA	2	2		5	NA	2		3	NA	1	2	1	2	2	2	11	2	2	2	1	2	NA	NA	1	2	2	1	2	ticlid, losartan	1	11	7	1	25	169	100	5.4	1
Na	Na	Na	Na		1	82	NA	Ng WH	2	1	NA	2	2			NA			3	NA	2	1	1	2	2	1	2	2	0	2	1	2	NA	NA	2	2	2	2	2	NA	1	11	6						1
Na	Na	Na	Na		1	56	NA	Tan SH	2	1	NA	2	2			NA				NA						2	11	2	0	2		2	NA	NA	2	2	2	2	2			11
Na	Na	Na	Na		1	74	Na	Tan SH	2	1	NA	2	2		2	NA	2		3	NA	1	2	1	2	2	2	11	11	0	2	1	2	NA	NA	1	2	2	1	2	plavix	1	11	4			242	96	13.1	3
Na	Na	Na	Na		2	55	Na	I Ng	2	1	NA	2	2		3	NA	2		4	NA	1	2	1	2	2	2	11	2	12	2	1	2	NA	NA	1	2	2	2	2	atenolol, lercaridipine	1	3	6
Na	Na	Na	Na		1	53	Na	I Ng	1	1	NA	1	2	2	2	NA	1		2	odd job labourer	1	2	1	2	2	2	11	2	0	2	2	2	NA	NA	2	2	2	2	2	NA	2	11	3			191	133	5.7	4
Na	Na	Na	Na		1	69	Na	E Wang	1	1	NA	2	2	2	2	NA	2		3	NA	1	2	1	2	2	2	11	2	0	2	1	2	NA	NA	2	2	2	2	2	NA	1	11	2	1	22	224	123	6.8	1
Na	Na	Na	Na		1	80	NA	Yeo TT	2	1	NA	2	2			NA				NA	1	2	2	2	2	2	2	2	0	2	2	2	NA	NA	2	2	2	2	2	NA	0	11	5						1
Na	Na	Na	Na		1	79	NA	Yeo TT	1	1	NA	2	2			NA	2		3	NA	2	1	1	2	2	1	11	2	0	2	1	2	NA	NA	1	2	2	2	2	adalat LA	1	12							4
Na	Na	Na	Na		1	69	NA	I Ng	2	1	NA	2	2			NA	1		3	NA	1	1	1	2	2	2	11	2	0	2		2	NA	NA	2	2	2	2	2	?	0	12	7						4
Na	Na	Na	Na		1	58	NA	I Ng	2	1	NA	2	2			NA			3	NA	1	2	1	2	2	2	2	11	0	2	2	2	NA	NA	2	2	2	2	2	NA	0	2	5						1
Na	Na	Na	Na		1	87	Na	Ong PL	1	1	NA	3	2	2	5	NA	4		3	NA	2	2	1	1	2	2	11	2	0	2	1	2	NA	NA	2	2	2	2	2	hytran, varal	1	11	2			205	98	4.9	4
Na	Na	Na	Na		1	60	Na	TAn KK	1	1	NA	1	2		2	NA	2		2	musician	1	2	1	2	2	2	11	11	11	2	1	2	NA	NA	1	2	2	1	2	aspirin, enalapril, atenolol	1	11	4	2		172	91	14.8	4
Na	Na	Na	Na		1	69	Na	Ng WH	1	1	NA	13	2	2	2	NA	2		5	NA	1	2	1	2	2	2	11	2	11	2	1	2	NA	NA	1	2	1	2	2	NK	1	11	4	1	25	178	105	8.6	3
Na	Na	Na	Na	1	1	77	NA	I Ng	1	1	NA	2	2		5	NA	1	0		NA	1	1	1	2	2	1	2	2	0	2		2	NA	NA	2	2	2		2			12	7						3
Na	Na	Na	Na		1	79	Na	I Ng	1	1	NA	1	2	1	1	NA	2		5	Retireed remisier	1	2	1	2	2	2	11	11	11	2	1	2	NA	NA	1	2	1	2	2	codiovan, simvastatin, cardipin	1	11	5			105	59	6.9	4
Na	Na	Na	Na		1	92	Na	E Wang	1	1	NA	2	2	2	5	NA	4		5	NA	1	2	1	2	2	1	11	2	11	2	1	2	NA	NA	1	2	1	2	2	amlodipine, lovastatin	1	11	4			152	76	6.9	4
Na	Na	Na	Na		1	74	Na	TAn KK	1	1	NA	2	2		2	NA	1		3	NA	1	2	1	2	2	2	11	2	12	2	2	2	NA	NA	2	2	2	2	2	NA	0	11	2			226	119	8.8	4
Na	Na	Na	Na		1	51	Na	Ng WH	2	1	NA	2	2		2	NA	2		1	NK	1	2	1	2	2	2	11	2	0	2	1	2	NA	NA	2	2	2	1	2	? aspirin	1	11	3	2		215	106	4	2
Na	Na	Na	Na		1	61	Na	E Wang	2	2	NA	2	2	2	3	NA	2		4	NA	1	2	1	2	2	2	11	2	12	2	2	2	NA	NA	2	2	2	2	2	NA	0	11	6	1		158	93	6.8	3
Na	Na	Na	LC2007 / MD2007		1	45	Na	E Wang	1	1	NA	2	2	2		NA	2		1	supervision	1	2	1	2	2	2	11	2	2	2	1	2	NA	NA	1	2	2	2	2	nifedipine LA	1	11	4	1	21	174	112		3
Na	Na	Na	Na		1	32	Na	Ong PL	1	3	NA	2	2		1	NA	1		3	NA	1	2	2	2	1	2	12	2	2	2	2	2	NA	NA	2	2	2	2	2	benzhexol, trifluoperazine	1	11	4	1		194	92	6.7	1
Na	Na	Na	Na	1	1	79	NA	I Ng	1	1	NA	2	2			NA				NA	1	2	2	2	2	2	2	2	0	2	2	2	NA	NA	2	2	2	2	2	NA	0	11	7			170	110		1
Na	Na	Na	Na		1	47	NA	I Ng	1	1	NA	2	2			NA	1	1	3	NA	1	1	2	2	2	1	2	2	0	2	1	2	NA	NA	2	2	2	1	2	aspirin	1	11	3			181	110		1
Na	Na	Na	Na		1	48	Na	Tan KK	1	1	NA	1	1		2	NA	1	1	3	NA	1	2	1	2	2	2	11	2	0	2	1	2	NA	NA	1	2	2	2	2	?	2	11	4			201	123		3
Na	Na	Na	Na		1	56	Na	NL/Tan KK	1	2	NA	2	2		3	NA	3		3	NA	3	1	1	2	2	1	11	2	2	2	1	2	NA	NA	1	2	2	1	2	aspirin, atenolol, enalapril, topivamide	1	11	3			193	123	10.5	1
Na	Na	Na	Na		1	56	Na	Tan KK	1	1	NA	1	2	2	2	NA	2		1	Free lance car dealer	1	2	2	2	2	2	2	2	0	2	2	2	NA	NA	2	2	2	2	2	NA	0	11	3			197	102		1
Na	Na	Na	Warfarin2007 / ICM24_2007		1	60	Na	E Wang	1	1	NA	2	2		2	NA	2		5	NA	1	2	1	2	2	2	11	2	11	1	1	1	AF	5mg om	1	2	2	2	1	warfarin, atenolol	1	11	4	1	22	160	96	5.7	4
Na	Na	Na	Na		1	84	Na	Tan KK	2	1	NA	2	2		5	NA	4		3	NA	3	1	1	2	2	1	11	2	11	2	1	2	NA	NA	2	2	1	2	2	lovastatin, losec, lorazepam, cal vit F	1	11	2	2		210	96	5.9	2
Na	Na	Na	Na	1	1	84	NA	I Ng	1	2	NA	2	2		3	NA	4	0	3	NA	1	1	1	2	2	1	11	2	11	1	1	2	NA	NA	1	2	1	2	2	atenolol, lavastantin, ventolin	2	11	3			195	90		3
Na	Na	Na	Na		1	53	Na	I Ng	1	1	NA	2	2	2	2	NA	2		1	Businessman	1	2	1	2	2	2	11	2	12	2	2	2	NA	NA	2	2	2	2	2	NA	0	3	3	2					4
Na	Na	Na	Na		1	91	Na	Ng WH	2	1	NA	2	2		5	NA	4		3	NA	1	2	2	2	2	2	2	2	0	2	2	2	NA	NA	2	2	2	2	2	NA	0	11	5	2		197	96	5.6	2
Na	Na	Na	Na		1	68	NA	Ng WH	1	1	NA	2	2			NA			3	NA	2	1	1	2	2	1	11	2	0	2	1	2	NA	NA	1	2	2	1	2	norvasc, aspirin	1	11	7						4
Na	Na	Na	Na		1	48	Na	P Hwang	2	2	NA	2	2			NA	2		1	NA	1	2	1	2	2	2	11	11	0	2	2	2	NA	NA	1	2	2	2	2	?	1	11	1			175	85		1
Na	Na	Na	Na		1	29	Na	Ong PL	1	1	NA	2	2	2	1	NA	1		1	Finance analyse	1	2	1	2	2	2	11	2	0	2	2	2	NA	NA	2	2	2	2	2	NA	2	11	2			181	100		3
Na	Na	Na	Na		1	56	Na	E Wang	1	2	NA	2	2	2	1	NA	2		1	security officer sembawang shipyard	1	2	1	2	2	2	11	2	0	2	1	2	NA	NA	1	2	2	2	2	NK	1	3	6			156	84		2
Na	Na	Na	Na		1	44	Na	P Hwang	1	1	NA	2	2	2	2	NA	1		3	NA	1	2	2	2	1	2	2	2	0	2	2	2	NA	NA	2	2	2	2	2	NA	0	11	4			175	92		1
Na	Na	Na	Na		1	77	Na	E Wang	1	1	NA	1	2	2	2	NA	2		5	NA	1	1	1	2	2	1	11	2	2	2	1	2	NA	NA	1	2	2	1	2	ticlid, atenolol, carbamazepine	1	11	7	1		159	79		2
Na	Na	Na	Na		1	54	Na	Ong PL	1	4	Sikh	1	2	2	1	NA	2		1	coach	1	2	1	2	2	2	11	2	2	2	1	2	NA	NA	1	2	2	2	2	cozacer	1	11	3	1		170	100	10.7	4
Na	Na	Na	Na		1	84	NA	P Hwang	1	1	NA	1	2			NA			5	NA	1	2	1	2	2	2	2	2	0	2	2	2	NA	NA	2	2	2	2	2	NA	0	11	6						4
Na	Na	Na	Na		1	57	NA	Yeo TT	2	1	NA	2	2			NA			3	NA	1	2	1	1	2	2	11	11	0	2	1	2	NA	NA	1	1	2	2	2	anti-hypertensive, tolbutamide, tamoxifen, thyroxine	1	11	7						1
Na	Na	Na	Na	1	1	62	NA	GM/	1	3	NA	1	1		1	NA	1	0	3	NA	2	2	1	2	2	2	2	11	0	2	1	2	NA	NA	2	1	2	2	2	S/C insulin, OHGAs	2	11	5						4
Na	Na	Na	Na	1	1	82	NA	I Ng	2	1	NA	2	2		5	NA	4	0	3	NA	2	1	1	2	2	1	11	11	0	1	1	2	NA	NA				2	2			12	2						4
Na	Na	Na	Na		1	65	NA	I Ng	1	1	NA	2	1			NA			1	egg whole saler						2	11	2	0	2		2	NA	NA	2	2	2	2	2	heparine		11							4
Na	Na	Na	Warfarin200506		1	73	NA	P Hwang	2	1	NA	2	2			NA	4		3	NA	1	1	1	2	2	1	11	11	11	2	1	1	3mg	DVT	2	1	1	1	1	warfarin, metformin, simvastatin, aspirin	1	12	4						1
Na	Na	Na	Na		1	67	NA	Yeo TT	1	1	NA	2	2			NA			3	NA	3	1	1	2	1	1	11	11	0	2	1	2	NA	NA	2	1	2	2	2	?	2	12	1			143	115		3
Na	Na	Na	Na		1	55	NA	I Ng	2	1	NA	2	2			NA			4	NA	1	2	1	2	2	2	11	2	0	2	2	2	NA	NA	2	2	2	2	2	atenolol	2	2	4						1
Na	Na	Na	Na		1	77	NA	Yeo TT	1	2	NA	2	2			NA				NA	1	2	1	2	2	2	11	2	0	2	2	2	NA	NA	1	2	2	2	2	?	2	11	2			210	100		4
Na	Na	Na	LC200520 / MD200513		1	57	NA	I Ng	1	1	NA	2	2		2	NA	2	0	3	NA	1	1	1	1	2	1	11	2	0	2	1	2	NA	NA	2	2	2	1	2	hydrochlothiazide, coversyl, ticlid	1	11	4			190	110		4
Na	Na	Na	Na		1	63	Na	Tan SH	2	1	NA	2	2		5	NA	2	1	3	NA	2	1	1	1	2	1	2	2	12	2	2	2	NA	NA	2	2	2	2	2	NA	0	11	2			135	74	6.1	3
Na	Na	Na	Na		1	73	Na	I Ng	1	1	NA	2	2	2	2	NA	2		3	NA	1	2	1	2	2	2	2	2	12	2	1	2	NA	NA	2	2	2	2	2	propranolol, losec	1	11	4			160	84	6.7	3
Na	Na	Na	Na		1	44	Na	Tan KK	2	3	NA	2	2		5	NA	1		3	NA	3	2	2	2	2	2	2	2	0	2	1	2	NA	NA	2	2	2	2	2	haloperidol, chlorpramazine	1	6		2					4
Na	Na	Na	Na		1	56	Na	Ong PL	1	1	NA	2	2		2	NA	2		3	NA	1	2	1	2	2	2	11	2	2	2	1	2	NA	NA	1	2	2	2	2	bromhexine, haloperidol, amlodipine, losec, naproxen	1	11	6	1	22	133	74	8.1	3
Na	Na	Na	Na		1	75	NA	P Hwang	1	1	NA	2	2			NA				NA	1	1	1	2	2	2	11	2	0	2	1	2	NA	NA	1	2	2	2	2	NK	1	11	4						3
Na	Na	Na	Na		1	79	NA	Yeo TT	2	1	NA	2	2		1	NA	4		3	NA	1	2	1	2	2	2	11	2	0	2	2	2	NA	NA	2	2	2	2	2	NA	2	11	6			150	90		4
Na	Na	Na	Na		1	62	Na	P Hwang	2	3	NA	2	2	2	4	NA	2		3	NA	1	1	1	1	1	1	11	2	12	2	1	2	NA	NA	1	2	2	1	2	Aspirin, amlopidine, famotidine	1	11	7			244	152	6.2	1
Na	Na	Na	Na		1	86	Na	Tan SH	2	1	NA	2	2		5	NA	4		3	NA	2	1	1	2	2	1	11	11	11	2	2	2	NA	NA	1	1	2	1	2	aspirin, persantin, tolbutamide, losec, theophylline, simvastatin, adalat LA	1	11	5			167	63	6.8	1
Na	Na	Na	Na		1	75	NA	P Hwang	1	1	NA	2	2			NA				NA						2	2	2	0	1		2	NA	NA	2	2	2	1	2	aspirin		12
Na	Na	Na	Na		1	56	Na	P Hwang	2	1	NA	2	2		2	NA	2		4	NA	1	2	1	2	2	2	11	12	0	2	2	2	NA	NA	2	2	2	2	2	NA	0	11	1			218	148		3
Na	Na	Na	Na		1	70	Na	Ong PL	2	2	NA	2	2		3	NA	2		3	NA	2	2	1	2	2	1	11	11	0	2	1	2	NA	NA	2	2	2	2	2	NA	2	11	4			209	106	21	2
Na	Na	Na	Na		1	76	Na	GRM/I Ng	2	1	NA	2	2			NA	2		3	NA	1	2	1	2	2	2	11	11	0	2	1	2	NA	NA	2	1	2	1	2	aspirin, s/c insulin, glipizide, neuroforte	1	12	4	2		129	64	6.8	4
Na	Na	Na	Na		1	69	Na	Tan KK	2	1	NA	2	2		2	NA	2		3	NA	2	1	1	2	2	1	2	2	11	2	1	2	NA	NA	1	2	2	2	2	atenolol, Fe nexium	1	11	7	1	24	156	97	8.4	4
Na	UnAneurysm2006	Na	Na		2	43	Na	I Ng	2	4	Indonesian	2	2	2	3	NA	2		4	NA	1	1	1	2	2	1	11	2	0	2	2	2	NA	NA	2	2	2	2	2	NA	2	11	1			212	131	10.5	4
Na	Na	Na	Na		1	70	Na	NG WH	1	1	NA	3	2		5	NA	1		5	NA	1	2	1	2	2	2	2	2	12	2	2	2	NA	NA	2	2	2	2	2	NA	0	12	5	2		160	93	6.3	3
Na	Na	Na	Na		1	77	Na	Ong PL	1	1	NA	1	1	2	2	NA	2		3	NA	1	1	1	2	2	1	11	11	11	1	1	2	NA	NA	1	2	1	1	2	aspirin, atenolol, enalapril, simvastatin, perstantin, folic acid, famotidine, thiamine, vit B forte	1	12	3	1	26	259	131	10.2	4
Na	Na	Na	Na		1	49	Na	Ong PL	1	1	NA	2	2	2	2	NA	2		2	NA	1	1	1	2	2	1	11	11	11	2	1	2	NA	NA	1	1	1	1	2	aspirin, nifitex, tolbutamide, simvastatin, enalapril	1	11	6	2		238	132	10.8	4
Na	Na	Na	Na		1	53	Na	Tan KK	1	2	NA	2	2	2	3	NA	2		3	NA	1	1	1	2	2	2	11	12	12	2	1	2	NA	NA	1	2	2	1	2	Aspirin, amlodipine, atenolol, enalapril, hydroxyzine	2	11	1	1		225	125	11.5	2
Na	Na	Na	Na		1	35	Na	Ong PL	2	1	NA	2	2	2	5	NA	1		3	NA	2	1	2	2	2	2	2	2	0	2	1	2	NA	NA	2	2	2	2	2	carbamazepine	1	12	3	2		108	49	6.3	4
Na	Na	Na	Na		1	59	Na	E Wang	1	1	NA	2	1		1	NA	3		1	Businessman	1	1	1	2	2	1	11	11	11	2	1	2	NA	NA	1	2	1	1	2	aspirin, enalapril, lovastatin, nifedipine, losec	1	11	5	1	22	151	92		4
Na	Na	Na	Warfarin200525		1	71	NA	P Hwang	2	1	NA	2	2			NA				NA	1	2	1	2	2	1	11	11	0	1	1	1	3mg	AF	1	2	2	2	1	warfarin	1	11	6						2
Na	Na	Na	Na		1	59	Na	E Wang	2	1	NA	2	2		1	NA	2		1	Teacher	1	2	2	2	2	2	2	2	0	2	2	2	NA	NA	2	2	2	2	2	NA	0	11	5	1	27	232	96	9.9	3
Na	Na	Na	Na		1	60	Na	E Wang	1	1	NA	2	2		2	NA	2		1	contractor	1	2	1	2	2	2	12	2	2	2	2	2	NA	NA	2	2	2	2	2	NA	0	11	6	1	24	230	136		1
Na	Na	Na	Na		1	74	NA	Tan KK	1	1	NA	1	2			NA				NA	1	2	1	2	2	2	11	12	12	2	1	2	NA	NA	1	2	2	2	2	amlodipine	1	12	7						4
Na	Na	Na	Na		1	52	Na	Ng WH	1	1	NA	2	1		2	NA	3		3	NA	1	2	1	2	2	2	11	11	2	2	1	2	NA	NA	1	1	2	2	2	nifetex, metformin, glibenclamide	2	11	7	1	33	175	103	17.7	1
Na	Na	Na	Na	1	1	57	NA	P Hwang	1	1	NA	2	2		2	NA			3	NA	1	2	1	2	2	2	11	2	0	2	1	2	NA	NA	1	2	2	2	2		1	12	1						4
Na	Na	Na	Na		1	73	Na	Ong PL	1	1	NA	1	2	2	2	NA	2		3	NA	1	1	1	2	2	1	11	2	11	2	1	2	NA	NA	2	2	2	2	2	NA	2	11	3			175	106	6.5	3
Na	Na	Na	Na		1	45	Na	Tan SH	1	1	NA	2	2	2	2	NA	1		2	odd job	1	2	2	2	2	2	12	12	12	2	2	2	NA	NA	2	2	2	2	2	NA	0	11	3			212	121	16	2
Na	Na	Na	Na		1	56	Na	I Ng	1	1	NA	3	3	2	1	NA	2		1	Paster	1	2	1	1	2	2	11	2	11	2	1	2	NA	NA	1	2	2	1	2	aspirin	1	11	3	1	19	175	125	7.2	3
Na	Na	Na	Na		1	61	NA	Ong PL	1	1	NA	2	2			NA				NA						2	11	2	0	2		2	NA	NA	1	2	2	1	2	atenolol, aspirin		11
Na	Na	Na	Na		1	92	Na	E Wang	2	1	NA	2	2		5	NA	4		3	NA	2	2	2	2	2	2	2	2	0	2	2	2	NA	NA	2	2	2	2	2	NA	0	12	5	2		235	104	7.2	4
Na	Na	Na	Na		1	48	NA	I Ng	1	1	NA	1	1			NA				NA	1	1	1	2	2	1	11	2	11	2	1	2	NA	NA	2	2	1	1	2	aspirin, zocor	2	11	7			185	107		4
Na	Na	Na	Na		1	58	Na	E Wang	2	2	NA	1	2	2		NA	2		4	NA	1	1	1	2	2	1	11	2	2	2	2	2	NA	NA	2	2	2	2	2	NA	0	11	7	1	17	153	75	6.9	4
Na	Na	Na	Na		1	77	Na	I NG	1	1	NA	2	1			NA	2		3	NA	1	2	1	2	2	2	2	2	0	2	2	2	NA	NA	2	2	2	2	2	NA	0	12	6	2		217	124	8.5	4
Na	Na	Na	Na	1	1	69	NA	P Hwang	1	1	NA	2	2		5	NA			3	NA	2	1	1	2	2	1	11	2	0	2	1	2	NA	NA	1	2	1	1	2	atenolol, ISDN, Varalstsimvastatin, aspirin, s/c clexane	1	12	2						4
Na	Na	Na	Warfarin200511	1	1	70	NA	Tan KK	2	1	NA	2	2			NA	4		3	NA	1	2	1	2	2	2	11	11	11	1	1	1	2mg	AF				2	1	warfarin		3	3						1
Na	Na	Na	Na		1	36	Na	P Hwang	1	2	NA	2	2		1	NA	2		3	NA	1	2	2	2	2	2	2	2	0	2	2	2	NA	NA	2	2	2	2	2	IV drug abuse (subtex)	0	2	2						3
Na	Na	Na	Warfarin200517		1	62	NA	Yeo TT	2	1	NA	2	2			NA			3	NA	1	1	1	2	2	1	11	2	11	2	1	1	3mg	AF, mitral stenosis	1	2	1	2	1	warfarin, captopril, lavastantin	1	11	2			135	71		4
Na	Na	Na	Na		1	69	NA	P Hwang	2	1	NA	2	2			NA				NA	1	1	1	2	2	1	11	2	12	1	1	2	NA	NA	1	2	2	2	2	nifidipine	1	11	4			146	86		3
Na	Na	Na	Na		1	73	Na	I Ng	2	1	NA	2	2		1	NA	2		3	NA	1	2	1	2	1	2	11	2	0	2	1	2	NA	NA	1	2	2	2	2	epilim, enalapril, lorazepam	2	11	4	1	24	181	115	6.5	1
Na	Na	Na	Na		1	66	Na	Ong PL	1	1	NA	2	1	2	2	NA	2		5	NA	1	2	1	2	2	2	11	11	11	2	1	2	NA	NA	1	1	1	2	2	simvastatin, metformin, losec, bit B complex, colchicine, prednisolone, amlodipine, ISDN	1	11	1	1	24	254	120		4
Na	Na	Na	Na		1	52	Na	Ang BT	2	1	NA	1	2		2	NA	2		4	NA	1	2	1	2	2	2	11	2	2	2	2	2	NA	NA	2	2	2	2	2	NA	0	11	1	1	17	150	94	6.5	2
SAH2005	Na	Na	Na		1	85	NA	E Wang	2	1	NA	2	2		5	NA	4	1	3	NA	1	2	1	2	2	2	11	11	0	2	1	2	NA	NA	1	1	2	1	2	Aspirin, atenolol, tolbutamide, ISDN	1	11	7			194	86		1
Na	Na	Na	Na		1	71	NA	Tan KK	1	1	NA	2	2			NA				NA	1	1	1	1	2	1	11	11	0	2	1	2	NA	NA	2	1	2	2	2	OHGA	1	11	6			218	128		4
Na	Na	Na	Na		1	61	Na	Seow WT	1	1	NA	2	2		2	NA	1	0	3	NA	2	1	1	2	2	1	11	11	11	2	1	2	NA	NA	2	1	1	1	2	aspirin, vit B complex, metformin, zocor, lactulose, persantin, famotidine, glipizide	2	11	5			175	89	13.4	4
Na	Na	Na	Na	1	1	87	Na	P Hwang	1	1	NA	2	2	2	5	NA	4		5	NA	1	1	1	2	2	1	11	2	11	2	1	2	NA	NA	1	2	2	2	2	atenolol, lasix, hystria, adalat	2	11	2			186	99		3
Na	Na	Na	Na		1	60	Na	Tan KK	1	1	NA	2	1		5	NA	1		3	NA	2	2	2	2	2	2	12	2	0	2	2	2	NA	NA	2	2	2	2	2	NA	0	11	3	2		219	11		4
Na	Na	Na	Na		1	56	NA	Tan SH	2	1	NA	2	2			NA				NA	1	2	2	2	2	2	2	2	0	2	2	2	NA	NA	2	2	2	2	2	NA	0	11	7						1
Na	Na	Na	Warfarin2007		1	46	Na	Ong PL	2	1	NA	2	2		1	NA	2		1	receptionist	1	1	1	2	2	2	11	11	11	1	1	1	4.5mg (M-F), 5mg (SS)	MVR	1	1	1	2	1	warfarin, metformin, glipizide, digoxin, zestril, simvastatin	1	11	5	1	17	128	61	13.7	1
Na	Na	Na	Na		1	58	Na	I Ng	1	1	NA	2	2		2	NA	2		1	lorry driver	1	2	1	2	2	2	11	11	2	2	1	2	NA	NA	1	1	2	2	2	NK	1	11	5	1	15	185	95	6.8	3
Na	Na	Na	Na		1	44	NA	I Ng	2	1	NA	2	2			NA				NA	1	2	1	2	2	2	11	2	0	2	1	2	NA	NA	2	2	2	2	2	NK	1	11	3						2
Na	Na	Na	Warfarin200623		1	72	Na	Ong PL	2	1	NA	3	2	2	5	NA	2		3	NA	1	2	1	1	2	2	11	11	11	2	1	1	4mg om	PVD	2	2	2	2	1	warfarin	1	12	6			134	57	17	4
Na	Na	Na	Na		1	58	Na	I NG	1	1	NA	2	2		2	NA	2		1	businessman	1	2	1	2	2	2	11	2	2	2	1	2	NA	NA	1	2	2	2	2	NK	1	11	3	1	25	212	120	8.2	1
Na	Na	Na	LC200420 / MD200421		1	59	NA	P Hwang	1	1	na	2	2		2	NA	2	0	1	pastor	1	2	1	2	2	2	11	2	11	2	2	2	NA	NA	2	2	2	2	2	NA	0	11	5						2
Na	Na	Na	Warfarin2007		1	55	Na	TAn KK	1	2	NA	2	2		3	NA	2		1	cleaner	1	2	1	2	2	2	11	2	11	1	1	1	5.5mg alternate with 5mg om	AF	1	2	1	2	1	warfarin, enalapril, simvastatin, digoxin, KCL, lasix	1	12	2	1	21	120	47	6.5	4
Na	Na	Na	Na		1	58	Na	Ang BT	1	1	NA	1	2		2	NA	2		3	NA	1	1	1	2	2	1	11	11	11	2	1	2	NA	NA	1	1	1	2	2	atenolol, enalapril, metformin, lovastatin	1	11	1	1	16	189	94	6.6	3
Na	Na	Na	Na		1	73	NA	Seow WT	1	1	NA	2	2			NA				NA						1	11	2	11	2		2	NA	NA	1	2	2	1	2	atenolol, aspirin		11
Na	Na	Na	Na		1	78	NA	Ng WH	1	1	NA	2	2			NA				NA	1	2	1	2	2	2	11	11	0	2	1	2	NA	NA	1	1	2	1	2	aspirin, Lasix, ISDN, digoxin, S/c insulatard, adalat LA, enalapril	1	11	6			250	90		3
Na	Na	Na	Na		1	55	Na	Tan SH	1	1	NA	2	2		2	NA	2		1	SBS bus driver	1	2	1	2	2	2	11	2	0	2	1	2	NA	NA	1	2	2	2	2	TCM, atenolol	1	11	2			191	106	8.7	3
Na	Na	Na	Na		1	66	NA	Yeo TT	1	1	NA	2	2			NA				NA	1	2	1	2	2	2	11	11	2	2	1	2	NA	NA	2	2	2	2	2	?	1	12	5			147	77		4
Na	Na	Na	Na		1	70	NA	Yeo TT	1	1	NA	1	1			NA	2		3	NA	2	2	1	2	1	2	11	11	11	2	1	2	NA	NA	1	1	2	2	2	atenolol, tolbutamide, renalvite, epilim, losec, CaCO3, hydralazine, nifedipine, S/C insulin	1	12	3			224	99		4
Na	Na	Na	Na		1	50	Na	Ng WH	2	1	NA	2	2	2	2	NA	2		1	Fish monger	1	2	1	2	2	2	11	2	12	2	1	2	NA	NA	1	2	2	2	2	atenolo, adalat LA	2	11	4			224	112	22.7	2
Na	Na	Na	Na	1	1	44	NA	Tan KK	1	1	NA	1	2		2	NA			1	NK		2	1	2	2	2	11	2	0	2		2	NA	NA		2	2	2	2			11	3						1
Na	Na	Na	Na		1	61	Na	Ong PL	1	1	NA	2	2		2	NA	3	2	3	old taxi-driver	2	1	1	1	1	1	11	11	0	2	1	2	NA	NA	1	1	1	1	2	Phenytoin, atenolol, metformin, aspirin, faverin, lovastatin, lipizide	1	11	6			176	88	10.2	1
Na	Na	Na	Na		1	87	NA	Seow WT	1	1	NA	2	2			NA			3	NA	1	1	1	2	2	1	11	2	0	2	1	2	NA	NA	1	1	2	2	2	atenolol, glibenclimide	1	11	5						1
Na	Na	Na	Na		2	50	Na	Tan KK	1	2	NA	2	2			NA				NK	1	2	2	2	2	2	2	2	0	2	2	2	NA	NA	2	2	2	2	2	NA	0	11	5			211	128	13	3
Na	Na	Na	Na		1	59	Na	I Ng	2	1	NA	2	2	2	2	NA	2		3	NA	1	1	1	2	2	2	11	2	0	2	1	2	NA	NA	2	2	2	1	2	aspirin	1	11	3			206	116	7.9	1
Na	Na	Na	Na		1	50	Na	E Wang	1	1	NA	2	2		2	NA	2		3	NA	1	1	1	2	2	1	2	11	11	2	1	2	NA	NA	2	1	1	1	2	aspirin, persantin, zocor, folate, metformin	1	11	4			150	92	11.9	4
Na	Na	Na	Na		1	72	Na	Tan KK	1	1	NA	2	2			NA	2		5	retireed crane operator	1	2	1	2	2	2	11	11	11	2	1	2	NA	NA	1	1	1	1	2	aspirin, perindopril, metformin, simvastatin	1	11	5	1	29	204	113	14.3	4
Na	Na	Na	Na		1	67	Na	Ong PL	2	2	NA	2	2		3	NA	4		4	NA	1	2	1	2	2	2	2	2	12	2	2	2	NA	NA	2	2	2	2	2	NA	2	11	7			197	101	18.1	3
Na	Na	Na	Na		1	53	Na	Ong PL	1	1	NA	2	2	2	5	NA	1	1	3	NA	1	2	1	2	2	2	11	11	11	2	1	2	NA	NA	1	1	1	2	2	captopril, metformin, lovastatin	1	11	3	2		166	80	9	4
Na	Na	Na	Na		1	84	Na	Ng WH	2	1	NA	2	2		5	NA	4		3	NA	1	2	1	2	2	2	11	2	11	2	1	2	NA	NA	1	2	2	1	2	aspirin, atenolol, prozac	1	11	5			202	84	9.2	2
Na	Na	Na	Na		1	83	NA	Tan KK	1	1	NA	2	2			NA				NA	1	1	1	2	2	2	11	2	0	2	1	2	NA	NA	1	2	2	2	2	?	1	11	5			173	77		4
Na	UnAneurysm2008	Na	Na		1	49	Na	E Wang	1	1	NA	1	2		2	NA	2		1	NK	1	1	1	2	2	1	11	2	2	2	1	2	NA	NA	2	2	2	1	2	aspirin, dipyradimole	1	2
Na	Na	Na	Na	1	1	38	NA	P Hwang	2	1	NA	2	2		2	NA			1	NK	1	2	2	2	2	2	2	2	0	2	2	2	NA	NA	2	2	2	2	2	NA	2	2	2						3
Na	Na	Na	DC200612		1	49	Na	Tan SH	1	1	NA	1	2	2	6	Mute & deaf	1		1	delivery man	1	2	1	2	2	2	11	2	0	2	2	2	NA	NA	2	2	2	2	2	NA	2	12	1			204	112	7.9	3
Na	Na	Na	Na		1	73	Na	E Wang	1	1	NA	2	2		2	NA	1		2	NA	1	2	2	2	2	2	2	2	2	2	2	2	NA	NA	2	2	2	2	2	NA	0	11	3	2		211	110	4.8	4
Na	Na	Na	Na		1	46	Na	E Wang	1	1	NA	2	1	2	2	NA	2		1	contractor	1	2	11	2	2	2	2	2	0	2	2	2	NA	NA	2	2	2	2	2	NA	0	11	1			170	99	7.1	1
Na	Na	Na	Na		1	51	Na	E Wang	1	3	NA	1	1		1	NA	2		1	NK	1	2	1	2	2	2	11	2	11	2	2	2	NA	NA	2	2	2	2	2	NA	2	11	7			194	111	11.4	1
Na	Na	Na	Na		1	34	NA	P Hwang	1	1	NA	2	2			NA				NA	1	1	2	1	2	2	2	2	0	2	1	2	NA	NA	2	2	2	2	2	?	2	11	6						3
Na	Na	Na	Na		1	65	Na	Tan KK	1	1	NA	1	2	2	2	NA	2	2	1	care-aker at wedge mx Lnd. lives in room at workplace	1	1	1	2	2	1	11	2	11	2	2	2	NA	NA	2	2	2	2	2	NA	2	11	5			204	117	3.7	4
Na	Na	Na	DC200515 / MLC200515 / MD200509		1	76	NA	Tan KK	1	1	NA	1	2		5	NA	2	1	3	NA	1	2	1	1	2	2	2	2	0	2	2	2	NA	NA	2	2	2	2	2	NA	0	11	5			172	87		4
Na	Na	Na	Na		1	57	Na	E Wang	1	1	NA	1	2		2	NA	4		1	Taxi-driver	1	2	1	2	2	2	11	11	0	2	1	2	NA	NA	1	1	2	2	2	? med	1	11	1	1	24	134	70	15.9	3
Na	Na	Na	Na		1	74	Na	Ong PL	1	1	NA	2	2	2	2	NA	2		3	NA	1	2	1	2	2	2	11	11	0	2	1	2	NA	NA	2	1	2	1	2	aspirin, ISDN, metformin, tolbutamide	1	11	4	1	25	216	84	11.3	4
Na	Na	Na	Na		1	62	Na	Ng WH	1	2	NA	2	2			NA	1		3	NA	1	2	1	2	2	2	11	2	0	2	1	2	NA	NA	1	1	1	1	1	NA	2	11	6	1		186	106	7.2	3
Na	Na	Na	LC200416 / MD200418		1	52	NA	P Hwang	2	1	NA	2	2		2	NA	2	0	4	NA	1	1	1	1	2	1	2	2	11	2	2	2	NA	NA	2	2	2	2	2	NA	0	11	4						1
Na	Na	Na	Na		2	55	Na	I Ng	1	1	NA	1	1	2	3	NA	2		1	Wood	1	2	1	2	2	2	11	2	11	2	2	2	NA	NA	2	2	2	2	2	NA	0	11	7			219	115	5.2	3
Na	Na	Na	Na		1	48	Na	P Hwang	1	1	NA	1	1		2	NA	2		3	NA	1	1	1	2	2	1	11	2	0	2	2	2	NA	NA	2	2	2	2	2	NA	2	11	3			164	101	5.4	4
Na	Na	Na	Na		1	58	Na	TAn KK	2	1	NA	2	2		5	NA	4		4	NA	1	2	1	2	2	2	11	2	2	2	2	2	NA	NA	2	2	2	2	2	NA	2	11	3	1	23	248	130	9.3	1
Na	Na	Na	Na		1	43	Na	E WAng	1	1	NA	2	2		2	NA	1		1	NK	1	2	2	2	2	2	12	2	2	2	2	2	NA	NA	2	2	2	2	2	NA	0	2	3	1	21	256	158	5.8	3
Na	Na	Na	Na		1	63	Na	E Wang	2	1	NA	2	2	2	2	NA	4		4	NA	1	2	1	1	2	2	11	11	11	2	1	2	NA	NA	1	1	1	1	2	aspirin, bisoprolol, clopidogrel, zocor, metformin	1	11	2			153	77		4
Na	Na	Na	Na		1	53	Na	Ong PL	1	1	NA	2	2	2	2	NA	1		1	Taxi-driver	1	2	2	2	2	2	2	2	0	2	2	2	NA	NA	2	2	2	2	2	NA	0	11	5			136	68	6.8	4
Na	Na	Na	Na		1	65	Na	I Ng	1	1	NA	2	2		2	NA	2		3	NA	1	2	1	2	2	2	11	11	11	2	1	2	NA	NA	1	1	1	2	2	atenolol, enalapril, metformin, glibaclamide, lovastatin	1	11	4			221	91	15.8	1
Na	Na	Na	Na		1	56	NA	Ng WH	1	1	NA	2	2			NA				NA	1	2	1	2	2	2	11	11	0	2	1	2	NA	NA	1	2	2	2	2	?	2	11	7			179	100		4
SAH2004	Na	Na	Na		1	53	NA	Tan KK	2	1	NA	2	2			NA				NA	1					2	11	2	0	2		2	NA	NA	1	2	2	2	2	atenolol		11				232	111
Na	Na	Na	Na		1	65	Na	Yeo TT	1	1	NA	2	2		2	NA	1	0	1	NK	1	2	2	2	2	2	2	2	0	2	2	2	NA	NA	2	2	2	2	2	NA	0	11	4			160	74		4
Na	Na	Na	Na		1	81	Na	Ng WH	1	1	NA	1	2		5	NA	4	1	3	NA	1	2	1	2	2	2	11	2	0	2	2	2	NA	NA	2	2	2	2	2	NA	2	11	5			177	88		3
Na	Na	Na	Na		1	23	Na	E Wang	1	1	NA	2	2	2	2	NA	1		1	PSA maintainance	1	2	2	2	2	2	2	2	2	2	2	2	NA	NA	2	2	2	2	2	NA	0	2	2	1	15				1
Na	Na	Na	Na		1	83	Na	E Wang	2	1	NA	2	2		5	NA	4		3	NA	1	2	1	2	2	2	11	2	11	2	1	2	NA	NA	1	2	1	2	2	captopril, lovastatin	1	11	4			223	103	8.5	1
Na	Na	Na	Na		1	69	Na	Tan KK	1	1	NA	1	1	2	2	NA	1		3	NA	1	2	2	2	2	2	12	2	2	2	2	2	NA	NA	2	2	2	2	2	NA	0	11	7	1	19	220	124	9.4	4
Na	Na	Na	Na		1	52	Na	Tan KK	1	1	NA	2	2	2	2	NA	3		1	Taxi-driver	1	1	1	2	2	1	11	2	11	2	1	2	NA	NA	1	2	2	2	2	atenolol, hydrochlorothiazide, allopurel, indomethacin	2	11	4	2	11	200	115	9.8	3
Na	Na	Na	Na		1	59	Na	I Ng	1	1	NA	2	2		2	NA	2	1	3	NA	2	2	1	2	2	2	11	2	0	2	1	2	NA	NA	1	2	2	2	2	?	1	11	6			194	112		4
Na	Na	Na	Na		1	55	Na	Ng WH	1	1	NA	1	2		2	NA	2		5	retireed fireman	1	2	1	2	2	2	11	2	11	2	1	2	NA	NA	1	2	2	2	2	amlodipine, atenolol	2	11	1	1	21	230	113	11	1
Na	Na	Na	Na		1	48	Na	Tan SH	1	1	NA	1	2		3	NA	2		1	delivery driver	1	2	2	2	2	2	2	2	2	2	2	2	NA	NA	2	2	2	2	2	NA	0	11	3	1	24	188	123	7.8	1
Na	Na	Na	Na		1	43	Na	E WAng	1	2	NA	2	2		1	NA	1		3	NA	1	1	1	2	2	1	11	2	2	2	1	2	NA	NA	1	2	2	1	2	aspirin, atenolol, adalat LA, phenytoin	1	12	2	2					4
Na	Na	Na	Na		1	71	Na	Ong PL	2	1	NA	1	2		5	NA	2		4	NA	1	2	1	2	2	2	2	2	0	2	2	2	NA	NA	2	2	2	2	2	NA	1	11	3			189	107	11.3	1
Na	Na	Na	Na		1	66	Na	E Wang	1	1	NA	1	2	2	5	NA	2		3	NA	2	1	1	2	2	1	11	2	0	2	1	2	NA	NA	2	2	1	2	2	ticlid	2	11	2			202	96	6.4	1
Na	Na	Na	Na		1	64	Na	Tan KK	1	1	NA	2	2	2	5	NA	2		5	NA	1	1	1	2	2	1	11	2	0	2	2	2	NA	NA	2	2	2	2	2	NA	0	11		1	26	228	177	8.5	4
Na	Na	Na	Na		2	62	Na	I Ng	1	4	Indonesian	2	2	2	1	NA	2		1	Artist	1	2	1	1	2	2	11	2	0	2	2	2	NA	NA	2	2	2	2	2	NA	0	3	5	1
Na	Na	Na	Na		1	54	Na	Ng WH	1	1	NA	2	2		2	NA	2		3	NA	1	2	1	2	2	2	11	11	2	2	1	2	NA	NA	1	2	2	1	2	aspirin	1	11	3	1	25	218	120	13.1	1
Na	Na	Na	Na		1	61	NA		1	2	NA	2	2			NA				NA						2	11	2	11	2		2	NA	NA	2	2	2	2	2		0	11	2						4
Na	Na	Na	DC200519		1	56	NA	P Hwang	1	3	NA	1	2		1	NA	3	2	3	NA	1	2	1	1	2	2	11	11	11	2	1	2	NA	NA	2	1	2	1	2	metformin, aspirin, glipizide	1	11	4			182	100		4
Na	Na	Na	Warfarin200523		1	74	NA	P Hwang	1	1	NA	2	2			NA				NA	1	2	1	2	2	2	11	11	0	1	1	1	4mg	AF	1	1	2	2	1	warfarin	1	11	2			157	77		3
Na	Na	Na	Na		1	78	Na	Tan SH	1	1	NA	2	2		5	NA	2		3	NA	3	1	1	2	2	1	11	2	0	2	1	2	NA	NA	1	2	2	2	2	atenolol, folic acid	1	11	7			184	105	6.1	1
Na	Na	Na	Na		1	75	Na	Tan KK	1	1	NA	2	2	2	5	NA	1		3	NA	1	2	1	2	2	2	11	2	0	2	1	2	NA	NA	1	2	2	2	2	atenolol	1	11	5			155	86	6.8	4
Na	Na	Na	Na		1	50	Na	Tan KK	1	1	NA	2	2	2	2	NA	2		1	school driver	1	2	1	2	2	2	11	2	2	2	2	2	NA	NA	2	2	2	2	2	NA	2	11	7	1		203	134	3.9	4
Na	Na	Na	Na	1	2	54	NA	Tan SH	1	2	NA	2	2		2	NA			1	NK	1	2	2	2	2	2	2	2	0	2	2	2	NA	NA	2	2	2	2	2	NA	0	11	4						1
Na	Na	Na	Na		1	50	Na	Tan KK	1	1	NA	1	1		2	NA	2		1	helper	1	2	1	2	2	2	11	2	2	2	1	2	NA	NA	1	2	2	2	2	NK	12	11	5	1	25	223	106		4
Na	Na	Na	Na		2	38	Na	Ong PL	1	1	NA	2	2	2	2	NA	2		1	construction worker	1	2	2	2	2	2	2	2	2	2	2	2	NA	NA	2	2	2	2	2	NA	0	11	5	1	17	152	100		1
Na	Na	Na	Na		1	66	NA	Tan SH	1	1	NA	2	2			NA				NA	1	2	2	2	2	2	2	2	0	2	2	2	NA	NA	2	2	2	2	2	NA	0	2	6						4
Na	Na	Na	Na		1	99	Na	I Ng	2	1	NA	2	2	2	5	NA	4		3	NA	1	2	1	2	2	2	11	2	2	2	1	2	NA	NA	1	2	2	2	2	enalapril	1	4		2					4
Na	Na	Na	Na		1	67	Na	TAn KK	1	1	NA	2	2		1	NA	2		5	NA	1	2	1	2	2	2	11	11	11	2	1	2	NA	NA	1	1	1	2	2	captopril, lovastatin, actrapid, insulatard	1	11	4	1	24	209	110	4.5	1
Na	Na	Na	Warfarin200528		1	70	NA	P Hwang	1	1	NA	2	2		5	NA	2		3	NA	1	1	1	2	2	1	11	2	0	1	1	1		AF	2	2	2	1	1	warfarin, aspirin	1	11	4			175	92		3
Na	Na	Na	Na		1	90	Na	Tan KK	2	1	NA	2	2		5	NA	4	1	3	NA	1	2	1	2	2	2	2	2	0	2	2	2	NA	NA	2	2	2	2	2	NA	0	11	1			190	99	8.3	2
Na	Na	Na	Na		1	60	Na	Ong PL	1	1	NA	1	2	2	1	NA	2		2	previous pilot in airforce	1	1	1	2	2	1	11	2	2	2	1	2	NA	NA	1	2	2	2	2	atenolol, amlodipine	2	11	1	1	22	222	98	7.5	1
Na	Na	Na	Na	1	1	52	NA	I Ng	2	1	NA	2	2			NA			1	Food stall helper	1	1	1	1	2	1	11	2	0	2	2	2	NA	NA	2	2	2	2	2	NA	0	11	5			193	139		3
Na	Na	Na	Na		1	55	Na	E Wang	1	1	NA	2	1		1	NA	2		1	own business	1	2	1	2	2	2	11	11	2	2	2	2	NA	NA	2	2	2	2	2	NA	2	11		1	24	183	102	17	4
Na	Na	Na	Na		1	65	Na	TAn KK	1	1	NA	2	2	2	2	NA	2		5	Retired engineer	1	2	1	2	2	2	11	2	0	2	2	2	NA	NA	2	2	2	2	2	NA	0	11	2	1	26	178	112	11	3
Na	Na	Na	LC200424 / MD200425		1	50	NA	I Ng	1	1	NA	2	2		2	NA	2	0	1	nk	1	1	2	1	2	2	2	2	0	2	1	2	NA	NA	2	2	2	2	2	NK	0	11	7						3
Na	Na	Na	LC200421 / MD200422		1	78	NA	I Ng	1	1	NA	3	2		5	NA	2	0	2	na	1	1	1	2	2	1	11	2	0	2	1	2	NA	NA	1	2	2	1	2	enalapril, aspirin	0	11	1						1
Na	Na	Na	Na		1	58	Na	I Ng	1	1	NA	2	1	2	1	NA	2		1	sales	1	2	1	2	2	2	11	2	2	2	2	2	NA	NA	2	2	2	2	2	NA	0	11	1	1	23	181	118	7.8	3
Na	Na	Na	Na		1	70	NA	Yeo TT	2	1	NA	2	2			NA				NA						1	11	2	11	2		2	NA	NA	1	2	1	1	2	norvasc, simvastatin, aspirin		12
Na	Na	Na	DC200522 / LC200527		1	56	Na	Yeo TT	1	1	NA	1	2	2	1	NA	3	3	1	coffee shop assistant	1	2	2	2	2	2	2	2	0	2	2	2	NA	NA	2	2	2	2	2	NA	0	11	4					6.6	1
Na	Na	Na	Na	1	1	50	NA	Yeo TT	1	1	NA	2	2			NA				NA	1	2	1	2	2	2	11	2	0	2	2	2	NA	NA	2	2	2	2	2	NA	0	11	2						1
[truncated: 75 more columns]

## Sheet: Age analysis
%Male	Mex				Age	Tel	Dr	Gender		Age	Male	Female	Total					Age by percentage	Male	Female	Total
0.5	29				17	Na	Tan SH	1		<40	35	23	58					<40	5.08721	4.52756	9.61477
-3.7	-469.9				18	Na	E Wang	2		40-49	82	45	127					40-49	11.9186	8.85827	20.7769
-2.7	-764.1				18	Na	I NG	2		50-59	177	106	283					50-59	25.7267	20.8661	46.5929
-1.7	-491.3				20	Na	I Ng	2		60-69	180	109	289					60-69	26.1628	21.4567	47.6195
-0.7	-185.5				23	Na	E Wang	1		70-79	149	116	265					70-79	21.657	22.8346	44.4916
0.3	52.2				23	Na	E Wang	1		>80	65	109	174					>80	9.44767	21.4567	30.9044
					24	Na	I Ng	1			688	508	1196						100	100	200
					26	Na	E Wang	2
					26	Na	E Wang	1
					26	Na	E Wang	2												#DIV/0!
					27	Na	TAn KK	1												#DIV/0!
					28	Na	E Wang	1
					29	Na	Ong PL	1
					30	Na	E Wang	1
					31	Na	Tan SH	1
					31	Na	E WAng	2
					31	Na	P Hwang	2
					32	Na	Ong PL	2
					32	Na	E Wang	2
					32	Na	E Wang	2
					32	Na	Ong PL	1
					33	Na	Ong PL	1
					33	Na	Ong PL	1
					34	NA	P Hwang	1
					35	Na	E Wang	2
					35	Na	Ong PL	1
					35	NA	Seow WT	1
					35	Na	Ng WH	1
					35	Na	E Wang	1
					35	Na	J THomas	2
					35	NA	I Ng	2
					35	Na	Ong PL	2
					36	Na	Tan KK	1
					36	NA	Ong PL	1
					36	Na	Ong PL	1
					36	NA	Yeo TT	2
					36	Na	P Hwang	1
					37	NA	Ong PL	2
					37	NA	Seow WT	1
					37	Na	Ong PL	2
					37	Na	Ng WH	1
					37	Na	Ong PL	2
					38	Na	E Wang	1
					38	NA	P Hwang	1
					38	Na	E Wang	2
					38	NA	Ong PL	1
					38	NA	P Hwang	1
					38	NA	P Hwang	2
					38	Na	Tan KK	1
					38	NA	P Hwang	2
					38	Na	Ong PL	1
					39	NA	Ong PL	1
					39	Na	E Wang	2
					39	Na	I Ng	1
					39	Na	Ong PL	2
					39	Na	E Wang	1
					39	Na	Ong PL	1
					39	NA	Tan SH	1
					40	Na	Tan KK	1
					40	NA	P Hwang	1
					40	Na	Tan KK	1
					41	Na	E WAng	2
					41	Na	E Wang	2
					41	Na	I Ng	1
					41	NA	Yeo TT	1
					41	Na	Tan KK	2
					41	Na	E Wang	2
					42	Na	Ong PL	1
					42	Na	I Ng	2
					42	Na	Ang BT	1
					42	NA	I Ng	1
					42	Na	Tan SH	1
					42	NA	Tan KK	2
					42	Na	I Ng	1
					42	Na	I Ng	2
					42	NA	Tan SH	2
					42	Na	Ong PL	2
					43	Na	Ng WH	1
					43	Na	NL / P Hwang	2
					43	NA	I Ng	1
					43	NA	Tan KK	1
					43	NA	E Wang	2
					43	Na	Ong PL	2
					43	Na	P Hwang	2
					43	Na	Ang BT	1
					43	Na	I Ng	2
					43	Na	E WAng	1
					43	Na	E WAng	1
					44	Na	Ong PL	1
					44	Na	Tan KK	1
					44	Na	Ang BT	1
					44	NA	Seow WT	1
					44	Na	I Ng	2
					44	Na	I Ng	1
					44	Na	I Ng	1
					44	Na	Tan KK	2
					44	Na	P Hwang	1
					44	Na	Tan KK	2
					44	NA	I Ng	2
					44	NA	Tan KK	1
					45	NA	Ong PL	1
					45	Na	Tan KK	2
					45	Na	Tan SH	1
					45	Na	Tan SH	1
					45	Na	Tan KK	1
					45	Na	I Ng	2
					45	Na	Tan KK	2
					45	Na	E Wang	1
					45	Na	Tan SH	1
					46	Na	E Wang	1
					46	Na	Ong PL	1
					46	Na	Tan KK	1
					46	NA	Tan KK	1
					46	NA	Tan SH	1
					46	Na	E Wang	2
					46	Na	Ong PL	2
					46	Na	Ong PL	1
					46	Na	Tan KK	2
					46	NA	I Ng	2
					46	NA	Ong PL	2
					46	NA	E Wang	1
					46	Na	Ang BT	2
					46	Na	Ong PL	2
					46	Na	E Wang	1
					47	Na	E Wang	2
					47	NA	Tan SH	1
					47	Na	I Ng	1
					47	Na	Tan KK	1
					47	Na	I Ng	1
					47	NA	P Hwang	2
					47	Na	Ng WH	2
					47	Na	Tan KK	1
					47	NA	Yeo TT	1
					47	Na	E Wang	1
					47	Na	I Ng	1
					47	NA	Tan KK	1
					47	Na		1
					47	NA	P Hwang	1
					47	Na	Ong PL	2
					47	Na	J Thomas	2
					47	NA	Tan KK	1
					47	NA	Yeo TT	1
					47	Na	I Ng	1
					47	Na	Ong PL	1
					47	NA	I Ng	1
					48	Na	E Wang	1
					48	Na	Ng WH	2
					48	Na	I Ng	2
					48	Na	Tan KK	2
					48	Na	Ng WH	2
					48	Na	Tan KK	1
					48	Na	TAn KK	1
					48	Na	Ong PL	1
					48	Na	Ong PL	2
					48	Na	I Ng	1
					48	Na	E Wang	1
					48	Na	Ng WH	1
					48	NA	P Hwang	1
					48	Na	Ong PL	1
					48	Na	E Wang	2
					48	Na	E Wang	1
					48	Na	I Ng	1
					48	Na	Tan KK	1
					48	Na	P Hwang	2
					48	NA	I Ng	1
					48	Na	P Hwang	1
					48	Na	Tan SH	1
					49	Na	Ong PL	1
					49	NA	P Hwang	2
					49	Na	E Wang	1
					49	Na	Ong PL	1
					49	Na	I Ng	2
					49	Na	Tan KK	1
					49	NA	Ong PL	1
					49	Na	I Ng	1
					49	Na	Tan KK	2
					49	NA	Ong PL	1
					49	NA	Tan KK	1
					49	Na	E Wang	1
					49	Na	I Ng	1
					49	Na	Yeo TT	2
					49	NA	I Ng	2
					49	Na	Ong PL	1
					49	Na	E Wang	1
					49	Na	Tan SH	1
					50	NA	Seow WT	1
					50	NA	Tan KK	1
					50	Na	Ong PL	1
					50	Na	P Hwang	2
					50	NA	P Hwang	2
					50	NA	P Hwang	2
					50	NA	P Hwang	2
					50	Na	Ong PL	1
					50	NA	Tan KK	1
					50	Na	E Wang	1
					50	Na	Ong PL	1
					50	Na	Tan KK	1
					50	Na	Ng WH	1
					50	Na	Ng WH	1
					50	NA	P Hwang	1
					50	NA	I Ng	2
					50	Na	TAn KK	1
					50	Na	Ng WH	2
					50	Na	Tan KK	1
					50	Na	E Wang	1
					50	Na	Tan KK	1
					50	Na	Tan KK	1
					50	NA	I Ng	1
					50	NA	Yeo TT	1
					51	Na	E Wang	2
					51	Na	P Hwang	2
					51	Na	Tan SH	1
					51	Na	TAN KK	1
					51	Na	E Wang	2
					51	NA	I Ng	1
					51	NA	Seow Wt	2
					51	Na	I Ng	2
					51	Na	I Ng	2
					51	NA	Ong PL	2
					51	Na	Tan SH	2
					51	NA	Seow WT	1
					51	Na	Ng WH	1
					51	Na	Ong PL	1
					51	NA	Ng WH	1
					51	Na	Ong PL	2
					51	Na	Ng WH	2
					51	Na	E Wang	1
					52	NA	Tan KK	1
					52	NA	Tan SH	1
					52	Na	Ong PL	2
					52	NA	E Wang	1
					52	NA	Ong PL	1
					52	NA	Seow WT	1
					52	Na	Tan KK	1
					52	Na	Ng WH	1
					52	NA	NL/	1
					52	Na	Ong PL	1
					52	Na	Tan KK	1
					52	NA	Seow WT	2
					52	Na	Ong PL	2
					52	NA	I Ng	1
					52	NA	Seow WT	2
					52	Na	Ong PL	2
					52	Na	Tan SH	1
					52	Na	P Hwang	2
					52	NA	Ong PL	1
					52	Na	Ong PL	2
					52	Na	Tan KK	1
					52	Na	Tan SH	1
					52	Na	Ang BT	2
					52	NA	Seow WT	1
					52	Na	Ng WH	2
					52	Na	Ng WH	1
					52	Na	Ang BT	2
					52	NA	P Hwang	2
					52	Na	Tan KK	1
					52	NA	I Ng	2
					53	NA	Yeo TT	2
					53	Na	Tan SH	1
					53	Na	Ong PL	2
					53	Na	I Ng	1
					53	Na	Ong PL	1
					53	Na	Tan KK	1
					53	NA	I Ng	1
					53	Na	Ng WH	1
					53	Na	TAn KK	1
					53	Na	Ong PL	1
					53	NA	Ng WH	2
					53	NA	Ong PL	1
					53	NA	Ong PL	2
					53	Na	I Ng	2
					53	Na	Ang BT	1
					53	NA	I Ng	1
					53	Na	I Ng	1
					53	Na	Ng WH	1
					53	Na	Tan SH	1
					53	Na	I Ng	1
					53	Na	I Ng	1
					53	Na	Tan KK	1
					53	Na	Ong PL	1
					53	Na	Ong PL	1
					53	NA	Tan KK	2
					54	NA	Yeo TT	2
					54	Na	Ng WH	1
					54	Na	E Wang	2
					54	Na	I Ng	2
					54	NA	Ong PL	1
					54	NA	P Hwang	1
					54	NA	Ng WH	1
					54	Na	I Ng	1
					54	Na	Ong PL	2
					54	Na	Ng WH	2
					54	Na	Tan SH	1
					54	Na	Tan KK	1
					54	Na	I Ng	2
					54	Na	Tan KK	1
					54	Na	Ong PL	1
					54	Na	Ong PL	1
					54	Na	I Ng	1
					54	Na	Tan SH	1
					54	Na	Ng WH	2
					54	Na	E Wang	1
					54	NA	Yeo TT	2
					54	Na	E Wang	1
					54	Na	GM/Ng WH	2
					54	Na	P Hwang	2
					54	NA	Yeo TT	1
					54	Na	I Ng	2
					54	Na	Ong PL	1
					54	Na	Ng WH	1
					54	NA	Tan SH	1
					55	NA	Tan SH	2
					55	Na	Tan KK	1
					55	Na	Ong PL	2
					55	Na	E Wang	1
					55	Na	TAn KK	2
					55	Na	I Ng	2
					55	Na	Ng WH	2
					55	Na	Ong PL	1
					55	Na	Ong PL	2
					55	NA	I Ng	2
					55	Na	Ong PL	1
					55	Na	Ng WH	1
					55	Na	E Wang	2
					55	Na	Tan KK	1
					55	Na	Ong PL	1
					55	Na	Tan SH	2
					55	NA	Yeo TT	2
					55	NA	Tan KK	2
					55	NA	I Ng	1
					55	NA	I Ng	2
					55	NA	NL/	1
					55	Na	Tan SH	1
					55	Na	TAn KK	2
					55	Na	Tan KK	2
					55	NA	I Ng	1
					55	Na	I Ng	2
					55	NA	I Ng	2
					55	Na	TAn KK	1
					55	Na	Tan SH	1
					55	Na	I Ng	1
					55	Na	Ng WH	1
					55	Na	E Wang	1
					56	NA	Seow WT	2
					56	Na	E Wang	1
					56	Na	E Wang	1
					56	NA	Yeo TT	1
					56	NA	I Ng	1
					56	Na	Tan KK	1
					56	Na	Tan SH	1
					56	Na	Ang BT	2
					56	NA	I Ng	1
					56	NA	I Ng	1
					56	NA	Ong PL	1
					56	Na	Tan KK	2
					56	Na	E Wang	2
					56	Na	Tan SH	2
					56	Na	E Wang	2
					56	Na	TAn KK	2
					56	NA	Ong PL	1
					56	Na	GM/Tan SH	1
					56	Na	E Wang	2
					56	Na	E Wang	1
					56	NA	Tan SH	1
					56	Na	Tan KK	2
					56	Na	Tan KK	1
					56	Na	E Wang	1
					56	NA	I Ng	2
					56	Na	Tan SH	2
					56	NA	Tan SH	2
					56	Na	NL/Tan KK	1
					56	Na	Tan KK	1
					56	Na	E Wang	1
					56	Na	Ong PL	1
					56	Na	P Hwang	2
					56	Na	I Ng	1
					56	NA	Tan SH	2
					56	NA	Ng WH	1
					56	NA	P Hwang	1
					56	Na	Yeo TT	1
					57	Na	I Ng	2
					57	Na	Ong PL	1
					57	NA	P Hwang	1
					57	Na	Tan SH	2
					57	NA	P Hwang	2
					57	NA	P Hwang	1
					57	Na	Ong PL	1
					57	Na	Ong PL	1
					57	NA	Tan SH	1
					57	Na	TAn KK	1
					57	NA		1
					57	NA	Seow WT	2
					57	Na	Tan SH	2
					57	Na	E Wang	1
					57	Na	Ng WH	1
					57	Na	Tan SH	1
					57	Na	E Wang	1
					57	Na	Ong PL	2
					57	NA	Tan SH	1
					57	Na	Tan SH	1
					57	Na	Ong PL	1
					57	Na	E Wang	1
					57	Na	Ong PL	2
					57	Na	TAn KK	2
					57	Na	Tan KK	1
					57	Na	E Wang	1
					57	Na	I Ng	2
					57	NA	P Hwang	1
					57	NA	Yeo TT	1
					57	Na	Ong PL	2
					57	Na	E Wang	1
					57	Na	E Wang	1
					57	NA	Yeo TT	2
					57	NA	I Ng	1
					57	NA	P Hwang	1
					57	Na	E Wang	1
					58	NA	Ng WH	1
					58	Na	Ong PL	2
					58	Na	Tan SH	1
					58	Na	NL/Ang BT	1
					58	Na	Tan KK	1
					58	Na	Ong PL	1
					58	Na	Ong PL	2
					58	NA	Yeo TT	1
					58	Na	Tan KK	1
					58	NA	Seow WT	1
					58	Na	I Ng	2
					58	Na	I Ng	2
					58	Na	E Wang	2
					58	Na	I Ng	1
					58	Na	Tan SH	1
					58	Na	E Wang	2
					58	NA	P Hwang	2
					58	NA	I Ng	1
					58	Na	Ong PL	2
					58	Na	Ong PL	1
					58	NA	P Hwang	1
					58	NA	Seow WT	1
					58	NA	I Ng	2
					58	Na	E Wang	2
					58	Na	I Ng	1
					58	Na	I NG	1
					58	Na	Ang BT	1
					58	Na	TAn KK	2
					58	Na	I Ng	1
					59	NA	Tan KK	1
					59	Na	E Wang	2
					59	NA	P Hwang	2
					59	Na	Tan SH	1
					59	Na	Ong PL	1
					59	Na	Tan SH	1
					59	Na	E Wang	2
					59	NA	Seow WT	2
					59	Na	Tan KK	1
					59	NA	I Ng	1
					59	Na	E Wang	1
					59	Na	E Wang	2
					59	Na	Ang BT	1
					59	Na	Tan KK	2
					59	NA	Yeo TT	1
					59	Na	E Wang	2
					59	Na	I Ng	1
					59	Na	Ng WH	1
					59	Na	E Wang	1
					59	Na	E Wang	2
					59	NA	P Hwang	1
					59	Na	I Ng	2
					59	Na	I Ng	1
					60	NA	Yeo TT	2
					60	Na	I Ng	1
					60	Na	Tan SH	1
					60	Na	Tan KK	1
					60	Na	E Wang	1
					60	NA	Tan KK	1
					60	Na	E Wang	2
					60	Na	I Ng	1
					60	Na	Tan SH	2
					60	NA	Yeo TT	1
					60	Na	I Ng	2
					60	Na	E Wang	1
					60	Na	Ong PL	1
					60	Na	TAn KK	1
					60	Na	Tan KK	1
					60	Na	Tan SH	2
					60	Na	Ng WH	1
					60	Na	Tan KK	2
					60	Na	Ang BT	2
					60	Na	Ong PL	2
					60	Na	Ong PL	1
					60	Na	Ang BT	1
					60	Na	I Ng	1
					60	Na	Ng WH	1
					60	NA	Yeo TT	2
					60	Na	Tan KK	1
					60	Na	TAn KK	1
					60	Na	E Wang	1
					60	Na	E Wang	1
					60	Na	Tan KK	1
					60	Na	Ong PL	1
					61	Na	Ong PL	1
					61	Na	Ong PL	1
					61	Na	E Wang	2
					61	Na	Ong PL	2
					61	Na	Ng WH	2
					61	NA	E Wang	1
					61	NA	Yeo TT	2
					61	NA	Tan SH	1
					61	Na	E Wang	1
					61	Na	E Wang	2
					61	Na	Tan KK	2
					61	Na	Ng WH	2
					61	NA	I Ng	1
					61	Na	E Wang	1
					61	Na	Tan KK	2
					61	Na	Ng WH	1
					61	Na	Ong PL	2
					61	NA	I Ng	1
					61	Na	Tan SH	2
					61	NA	Tan SH	2
					61	NA	Tan SH	1
					61	Na	E Wang	1
					61	Na	E Wang	2
					61	NA	Ong PL	1
					61	Na	Seow WT	1
					61	Na	Ong PL	1
					61	NA		1
					62	Na	Tan KK	2
					62	Na	E Wang	1
					62	Na	Tan KK	1
					62	Na	E Wang	1
					62	Na	Ong PL	1
					62	NA	Tan KK	2
					62	Na	Ong PL	1
					62	NA	Ong PL	1
					62	Na	Tan KK	2
					62	NA	I Ng	1
					62	Na	I Ng	1
					62	Na	TAn KK	2
					62	Na	NG WH	2
					62	NA	I Ng	1
					62	NA	P Hwang	1
					62	Na	Ong PL	2
					62	Na	E Wang	1
					62	Na	Tan SH	2
					62	Na	E Wang	2
					62	NA	Ong PL	2
					62	Na	Tan SH	1
					62	NA	I Ng	1
					62	NA	Ng WH	1
					62	Na	Ong PL	2
					62	Na	I Ng	2
					62	NA	I Ng	2
					62	NA	GM/	1
					62	Na	P Hwang	2
					62	NA	Yeo TT	2
					62	Na	Ng WH	1
					62	Na	I Ng	1
					63	Na	Ng WH	1
					63	NA	Yeo TT	1
					63	NA	Seow WT	1
					63	Na	E Wang	2
					63	Na	Tan KK	2
					63	NA	P Hwang	1
					63	Na	Tan KK	1
					63	Na	I Ng	2
					63	NA	Tan SH	2
					63	NA	I Ng	1
					63	NA	Yeo TT	1
					63	NA	Yeo TT	1
					63	Na	E Wang	2
					63	Na	E Wang	1
					63	Na	Ng WH	2
					63	Na	E Wang	2
					63	Na	E Wang	1
					63	NA	Tan KK	1
					63	Na	Ong PL	2
					63	NA	I Ng	2
					63	NA	Tan KK	1
					63	Na	E Wang	1
					63	Na	Tan SH	2
					63	Na	E Wang	2
					64	NA	I Ng	1
					64	NA	Tan SH	1
					64	NA	Tan KK	2
					64	NA	Yeo TT	1
					64	Na	Ong PL	2
					64	Na	E Wang	1
					64	Na	Ong PL	2
					64	Na	Ong PL	1
					64	Na	E Wang	2
					64	Na	Ong PL	2
					64	NA	Ong PL	1
					64	NA	Tan KK	2
					64	Na	Tan KK	1
					64	Na	E Wang	2
					64	Na	Tan KK	1
					64	Na	Tan KK	2
					64	Na	Ng WH	2
					64	Na	Ang BT	1
					64	NA	GM/I Ng	1
					64	NA	Tan KK	1
					64	Na	Tan KK	1
					64	Na	I Ng	1
					64	Na	I Ng	1
					64	Na	Ong PL	1
					64	Na	Ng WH	2
					64	Na	I Ng	1
					64	Na	Tan KK	1
					65	Na	E WAng	2
					65	Na	E Wang	1
					65	NA	Ong PL	2
					65	Na	Tan SH	2
					65	Na	Tan SH	2
					65	Na	Tan KK	2
					65	Na	Ong PL	1
					65	Na	E Wang	2
					65	Na	Ong PL	1
					65	NA	Seow WT	1
					65	NA	P Hwang	1
					65	Na	Tan KK	1
					65	NA	Ng WH	1
					65	NA	Yeo TT	2
					65	NA	I Ng	1
					65	NA	Seow WT	1
					65	NA	Ong PL	1
					65	Na	Tan KK	1
					65	Na	Ng WH	2
					65	Na	Tan KK	2
					65	NA	P Hwang	2
					65	NA	Tan SH	1
					65	Na	E Wang	2
					65	NA	I Ng	1
					65	Na	Tan KK	1
					65	Na	I Ng	1
					65	Na	Yeo TT	1
					65	Na	TAn KK	1
					66	Na	Ong PL	1
					66	NA	Yeo TT	2
					66	NA	I Ng	1
					66	Na	Ong PL	1
					66	Na	I Ng	1
					66	Na	Ong PL	2
					66	Na	Tan KK	1
					66	Na	E Wang	1
					66	NA	Seow WT	2
					66	NA	I Ng	2
					66	Na	Ong PL	1
					66	Na	Ng WH	1
					66	Na	Tan KK	2
					66	Na	I NG	2
					66	NA	P Hwang	2
					66	NA	Ong PL	1
					66	NA	I Ng	1
					66	Na	Ong PL	1
					66	Na	Tan KK	1
					66	NA	I Ng	1
					66	Na	Ang BT	1
					66	Na	I Ng	2
					66	Na	I Ng	2
					66	Na	Tan KK	1
					66	Na	P Hwang	1
					66	Na	Tan KK	1
					66	NA	Tan KK	1
					66	Na	Ong PL	1
					66	NA	Yeo TT	1
					66	Na	E Wang	1
					66	NA	Tan SH	1
					67	Na	Ong PL	1
					67	Na	I Ng	2
					67	Na	Tan SH	1
					67	Na	I Ng	2
					67	Na	Tan KK	1
					67	NA	Tan SH	1
					67	Na	Ang BT	2
					67	NA	Seow WT	1
					67	Na	P Hwang	1
					67	Na	Tan KK	1
					67	NA	P Hwang	1
					67	NA	P Hwang	2
					67	Na	Ong PL	2
					67	Na	Tan KK	2
					67	Na	Tan SH	1
					67	Na	Ng WH	1
					67	NA	I Ng	2
					67	Na	I Ng	2
					67	Na	Tan SH	2
					67	NA	I Ng	2
					67	NA	Tan SH	1
					67	Na	E Wang	2
					67	Na	Ong PL	1
					67	Na	E Wang	2
					67	NA	I Ng	1
					67	Na	I Ng	2
					67	Na	Ng WH	2
					67	NA	Yeo TT	1
					67	Na	Ong PL	2
					67	Na	TAn KK	1
					68	Na	Tan SH	1
					68	Na	E WAng	2
					68	NA	Yeo TT	2
					68	Na	Ong PL	1
					68	Na	Ong PL	1
					68	Na	I Ng	1
					68	NA	E Wang	1
					68	Na	E WAng	2
					68	NA	Yeo TT	2
					68	NA	Ong PL	1
					68	Na	Tan KK	1
					68	Na	Tan KK	2
					68	Na	John Thomas	1
					68	Na	Ong PL	1
					68	NA	Ng WH	1
					68	Na	NL/Tan KK	1
					68	Na	Tan SH	1
					68	NA	Yeo TT	2
					68	Na	Tan SH	1
					68	Na	Ong PL	1
					68	NA	I Ng	1
					68	Na	E Wang	1
					68	NA	I Ng	1
					68	NA	Ng WH	1
					69	Na	GM/TAn KK	1
					69	NA	Tan KK	1
					69	Na	Tan SH	2
					69	Na	Ong PL	1
					69	Na	E Wang	1
					69	Na	Ong PL	1
					69	Na	Tan SH	2
					69	Na	TAn KK	1
					69	NA	Tan SH	2
					69	Na	Tan SH	2
					69	Na	P Hwang	1
					69	Na	Ong PL	2
					69	Na	Ong PL	1
					69	Na	Tan SH	1
					69	NA	Tan SH	1
					69	NA	Ong Pl	1
					69	Na	Ong PL	2
					69	Na	E Wang	1
					69	Na	Tan SH	1
					69	Na	I Ng	1
					69	Na	Tan KK	1
					69	Na	E Wang	2
					69	Na	Ong PL	1
					69	Na	I Ng	1
					69	Na	Tan KK	2
					69	NA	I Ng	2
					69	NA	I Ng	1
					69	Na	Tan KK	1
					69	Na	Tan KK	1
					69	Na	E Wang	1
					69	NA	I Ng	2
					69	Na	Ng WH	1
					69	Na	Tan KK	2
					69	NA	P Hwang	1
					69	NA	P Hwang	2
					69	Na	Tan KK	1
					70	NA	Ong PL	2
					70	NA	Yeo TT	1
					70	NA	Yeo TT	1
					70	Na	Ong PL	1
					70	NA	P Hwang	1
					70	NA	NL/	2
					70	Na	I Ng	2
					70	Na	GM	1
					70	NA	NL/	2
					70	Na	I Ng	2
					70	Na	Tan KK	2
					70	NA	Yeo TT	1
					70	Na	I Ng	1
					70	Na	Ong PL	1
					70	Na	Ng WH	1
					70	Na	Ng WH	1
					70	Na	Ng WH	2
					70	Na	I Ng	2
					70	NA	Ong PL	1
					70	Na	Tan SH	1
					70	NA	Ong PL	2
					70	NA	P Hwang	1
					70	NA	Yeo TT	1
					70	Na	Ong PL	2
					70	Na	NG WH	1
					70	NA	Tan KK	2
					70	NA	Yeo TT	1
					70	NA	P Hwang	1
					70	NA	Yeo TT	2
					71	NA	Yeo TT	1
					71	Na	E Wang	2
					71	NA	Ong PL	1
					71	Na	P Hwang	1
					71	NA	Tan SH	2
					71	NA	I Ng	1
					71	Na	E Wang	1
					71	Na	I Ng	1
					71	NA	I NG	1
					71	Na	E WAng	1
					71	Na	Ong PL	1
					71	Na	TAn SH	2
					71	Na	E Wang	1
					71	Na	TAn KK	1
					71	Na	CVM/I Ng	2
					71	Na	E Wang	1
					71	Na	TAn KK	1
					71	NA	P Hwang	2
					71	NA	Tan KK	1
					71	Na	Ong PL	2
					72	NA	P Hwang	1
					72	NA	Tan KK	1
					72	NA	Tan SH	1
					72	Na	I Ng	1
					72	Na	Ong PL	2
					72	Na	Tan KK	2
					72	Na	P Hwang	2
					72	Na	Ong PL	1
					72	NA	NL/I Ng	1
					72	NA	P Hwang	1
					72	Na	Ong PL	2
					72	Na	Ng WH	2
					72	NA	Tan KK	1
					72	Na	Tan KK	1
					72	NA	I Ng	1
					72	Na	I Ng	1
					72	Na	Tan KK	1
					72	NA		1
					72	NA	I Ng	1
					72	NA	I Ng	1
					72	Na	Ong PL	2
					72	Na	Tan KK	2
					72	NA	Tan SH	2
					72	Na	E Wang	2
					72	Na	Ong PL	2
					72	Na	E Wang	2
					72	NA	I Ng	2
					72	NA	Ong PL	2
					72	Na	I Ng	1
					72	Na	E Wang	1
					72	Na	Ong PL	2
					72	Na	Tan KK	1
					73	Na	TAn KK	1
					73	Na	E Wang	1
					73	Na	I Ng	1
					73	Na	Ong PL	2
					73	Na	P Hwang	1
					73	Na	Tan KK	2
					73	Na	P Hwang	2
					73	Na	E Wang	2
					73	Na	Tan KK	2
					73	Na	E Wang	1
					73	Na	E Wang	1
					73	Na	Tan KK	1
					73	Na	GM/Ong PL	1
					73	Na	P Hwang	1
					73	NA	I Ng	1
					73	Na	Ang BT	1
					73	Na	E Wang	2
					73	NA	GM -	2
					73	Na	E Wang	1
					73	Na	Ong PL	2
					73	Na	Ong PL	2
					73	Na	P Hwang	2
					73	Na	Ng WH	1
					73	NA	P Hwang	2
					73	Na	I Ng	1
					73	Na	Ong PL	1
					73	Na	I Ng	2
					73	NA	Seow WT	1
					73	Na	E Wang	1
					74	Na	Ong PL	1
					74	NA	NL/	1
					74	Na	P Hwang	2
					74	Na	Ang BT	2
					74	Na	NL/	1
					74	Na	Tan KK	2
					74	Na	Ng WH	2
					74	Na	E Wang	1
					74	Na	E Wang	1
					74	Na	Tan KK	2
					74	Na	Tan SH	2
					74	Na	GM	2
					74	Na	P Hwang	1
					74	Na	Ong PL	1
					74	Na	Tan KK	1
					74	NA	Tan SH	2
					74	Na	Ong PL	1
					74	Na	Tan KK	2
					74	Na	Tan KK	2
					74	NA	P Hwang	1
					74	Na	Tan SH	2
					74	Na	TAn KK	1
					74	NA	Tan KK	1
					74	Na	Ong PL	1
					74	NA	P Hwang	1
					75	Na	E Wang	2
					75	NA	Tan SH	2
					75	Na	E Wang	2
					75	Na	Tan KK	2
					75	Na	Ng WH	1
					75	Na	I Ng	1
					75	Na	Ng WH	1
					75	NA	P Hwang	2
					75	Na	I Ng	1
					75	Na	I Ng	1
					75	Na	P Hwang	1
					75	NA	Tan KK	1
					75	Na	Tan SH	1
					75	NA	Tan KK	2
					75	NA	Ong PL	1
					75	Na	P Hwang	1
					75	NA	I Ng	1
					75	Na	Tan KK	2
					75	Na	Ortho/Ong PL	2
					75	Na	Yeo TT	1
					75	Na	Ng WH	1
					75	NA	Tan KK	2
					75	Na	Ong PL	1
					75	NA	Seow WT	1
					75	NA	Tan KK	2
					75	Na	Tan KK	1
					75	NA	Yeo TT	1
					75	NA	P Hwang	1
					75	NA	P Hwang	1
					75	Na	Tan KK	1
					76	NA	Tan KK	2
					76	NA	Tan KK	2
					76	Na	P Hwang	1
					76	Na	E Wang	2
					76	NA	I Ng	1
					76	Na	E Wang	1
					76	Na	Ong PL	2
					76	Na	Tan SH	1
					76	Na	I Ng	1
					76	Na	Tan SH	2
					76	Na	E Wang	1
					76	Na	Tan KK	1
					76	Na	Ng WH	2
					76	NA	I Ng	2
					76	Na	E Wang	1
					76	Na	I Ng	2
					76	Na	Ng WH	2
					76	Na	E Wang	2
					76	Na	E Wang	2
					76	Na	Tan KK	2
					76	Na	GM/Tan KK	2
					76	Na	TAn KK	1
					76	Na	Ang BT	1
					76	Na	Tan KK	2
					76	Na	Ng WH	1
					76	Na	Ong PL	1
					76	NA	Ong PL	2
					76	NA	Tan SH	2
					76	NA	Tan SH	2
					76	Na	Ong PL	2
					76	Na	GRM/I Ng	2
					76	NA	Tan KK	1
					77	Na	Tan KK	2
					77	NA	P Hwang	2
					77	NA	P Hwang	1
					77	NA	P Hwang	1
					77	NA	Seow WT	1
					77	Na	Tan SH	2
					77	Na	Tan SH	2
					77	Na	Tan KK	1
					77	Na	Ong PL	1
					77	NA	P Hwang	2
					77	Na	Tan SH	1
					77	Na	E Wang	2
					77	NA	Seow WT	1
					77	Na	Tan KK	1
					77	Na	Tan SH	1
					77	Na	E Wang	1
					77	Na	Ang BT	2
					77	NA	Ng WH	2
					77	NA	Tan SH	1
					77	NA	I Ng	2
					77	Na	E Wang	1
					77	Na	I Ng	2
					77	NA	I Ng	2
					77	Na	I Ng	2
					77	NA	I Ng	1
					77	Na	E Wang	1
					77	NA	Yeo TT	1
					77	Na	Ong PL	1
					77	Na	I NG	1
					78	Na	I Ng	2
					78	NA	Ong PL	1
					78	Na	E Wang	2
					78	NA	Tan Kk	1
					78	Na	Tan SH	2
					78	Na	Ng WH	1
					78	Na	E Wang	1
					78	NA	Yeo TT	2
					78	NA	Tan SH	1
					78	NA	Ong PL	2
					78	Na	Tan KK	2
					78	NA	Seow WT	1
					78	Na	P Hwang	1
					78	NA	I Ng	1
					78	Na	E Wang	1
					78	Na	Ng WH	2
					78	Na	Tan KK	2
					78	NA	Ng WH	1
					78	Na	Tan SH	1
					78	NA	I Ng	1
					79	Na	Ong PL	1
					79	NA	Yeo TT	2
					79	Na	Tan KK	2
					79	Na	GM	2
					79	Na	Ong PL	2
					79	Na	E Wang	1
					79	Na	I Ng	2
					79	Na	E Wang	2
					79	Na	E Wang	1
					79	Na	I Ng	2
					79	NA	Tan KK	2
					79	Na	E Wang	1
					79	Na	Ong PL	2
					79	Na	Ong PL	2
					79	Na	Ng WH	2
					79	NA	Yeo TT	1
					79	Na	I Ng	1
					79	NA	I Ng	1
					79	NA	Yeo TT	2
					80	Na	Ong PL	2
					80	Na	Ong PL	2
					80	Na	Ng WH	2
					80	Na	I Ng	2
					80	Na	TAn KK	1
					80	Na	NL/P Hwang	1
					80	Na	I Ng	1
					80	Na	Ong PL	2
					80	Na	E Wang	1
					80	NA	Yeo TT	1
					80	Na	Ng WH	1
					80	Na	Tan SH	1
					80	NA	I Ng	1
					80	NA	Yeo TT	2
					81	Na	Ng WH	1
					81	NA	Seow WT	2
					81	NA	P Hwang	2
					81	Na	Ang BT	1
					81	Na	E Wang	1
					81	NA	Tan KK	2
					81	Na	I Ng	2
					81	Na	I Ng	2
					81	NA	Seow WT	1
					81	NA	Seow WT	2
					81	Na	I NG	2
					81	Na	I Ng	2
					81	Na	I Ng	2
					81	Na	P Hwang	1
					81	Na	I Ng	2
					81	NA	Ong PL	2
					81	Na	E WAng	2
					81	Na	P Hwang	2
					81	Na	Ng WH	2
					81	Na	Tan SH	2
					81	Na	Tan KK	2
					81	Na	Tan KK	1
					81	NA	Tan KK	2
					81	Na	Ang BT	1
					81	Na	Ng WH	1
					82	NA	P Hwang	2
					82	Na	E Wang	1
					82	Na	Ong PL	2
					82	NA	P Hwang	2
					82	Na	TAn KK	1
					82	Na	Tan SH	2
					82	NA	Tan KK	2
					82	Na	Ong PL	1
					82	Na	P Hwang	2
					82	NA	Ng WH	2
					82	NA	I Ng	2
					83	Na	Ong PL	2
					83	Na	Tan KK	1
					83	Na	TAn KK	2
					83	Na	Tan KK	1
					83	Na	I Ng	1
					83	Na	I Ng	2
					83	Na	E Wang	2
					83	Na	I Ng	1
					83	Na	Ong PL	2
					83	NA	P Hwang	2
					83	Na	Ng WH	2
					83	Na	Tan KK	1
					83	Na	Ng WH	2
					83	NA	I Ng	2
					83	Na	GRM/Ong PL	1
					83	Na	Ng WH	1
					83	NA	Seow WT	1
					83	Na	E Wang	1
					83	NA	Ng WH	1
					83	NA	Tan SH	1
					83	NA	Tan SH	1
					83	NA	Tan KK	1
					83	Na	E Wang	2
					84	NA	P Hwang	1
					84	Na	Ong PL	2
					84	Na	Tan SH	1
					84	Na	I Ng	2
					84	Na	I NG	2
					84	Na	I Ng	2
					84	Na	Ong PL	1
					84	Na	Ang BT	1
					84	Na	E Wang	1
					84	NA	Tan SH	2
					84	Na	Ang BT	1
					84	Na	Ong PL	2
					84	Na	I Ng	2
					84	Na	Ong PL	1
					84	Na	I Ng	2
					84	Na	Tan KK	2
					84	NA	I Ng	1
					84	NA	P Hwang	1
					84	Na	Ng WH	2
					85	Na	Ong PL	2
					85	Na	Ng WH	2
					85	Na	Tan SH	1
					85	NA	P Hwang	1
					85	Na	Tan KK	2
					85	NA	P Hwang	2
					85	Na	Tan SH	1
					85	NA	P Hwang	2
					85	Na	Tan SH	2
					85	Na	E Wang	1
					85	Na	P Hwang	1
					85	Na	Tan KK	2
					85	Na	Ong PL	2
					85	NA	Yeo TT	2
					85	Na	Tan KK	2
					85	NA	E Wang	2
					86	Na	I Ng	2
					86	Na	Ong PL	1
					86	Na	Ong PL	1
					86	NA	I Ng	2
					86	NA	Ng WH	1
					86	Na	Tan SH	1
					86	Na	Tan KK	2
					86	Na	Tan KK	2
					86	Na	Ong PL	1
					86	Na	E Wang	2
					86	Na	Ong PL	1
					86	NA	Tan KK	1
					86	Na	E WAng	2
					86	Na	Ong PL	2
					86	Na	Tan SH	2
					87	Na	Ong PL	2
					87	Na	Tan KK	2
					87	Na	Ong PL	2
					87	NA	Tan SH	2
					87	NA	Tan KK	1
					87	Na	Tan KK	2
					87	Na	Tan KK	2
					87	Na	E Wang	2
					87	Na	Ong PL	1
					87	Na	P Hwang	1
					87	NA	Seow WT	1
					88	Na	P Hwang	1
					88	Na	CVM/E Wang	2
					88	NA	Seow WT	2
					88	NA	E Wang	1
					89	Na	I Ng	2
					89	Na	Tan SH	2
					89	Na	Tan KK	1
					89	Na	Ang BT	2
					89	Na	Ng WH	1
					89	Na	GM/Ong PL	2
					89	Na	Ong PL	2
					90	Na	Tan SH	2
					90	Na	Tan KK	1
					90	NA	Tan KK	2
					90	Na	Ng WH	2
					90	Na	E WAng	2
					90	Na	Tan KK	2
					91	Na	Tan KK	2
					91	NA	Ng WH	2
					91	Na	Ng WH	2
					92	Na	I Ng	2
					92	Na	Ong PL	2
					92	Na	E Wang	1
					92	Na	E Wang	2
					93	Na	E Wang	2
					93	Na	Ng WH	2
					93	Na	GM/	2
					93	Na	E Wang	2
					94	Na	Ang BT	1
					94	Na	Tan KK	2
					94	NA	P Hwang	2
					95	NA	Yeo TT	2
					95	Na	GM/Tan SH	2
					96	Na	E Wang	2
					97	Na	Tan SH	2
					97	Na	Tan KK	2
					98	Na	Tan SH	1
					99	Na	I Ng	2
					107	Na	Tan SH	2
					109	Na	I Ng	2

## Sheet: Pre GCS
Pregcs	Gender		GCS	Male	Female				GCS by percentage	Male	Female
3	2		3	46	38				3	6.76471	7.49507
3	1		4	27	14				4	3.97059	2.76134
3	2		5	17	14				5	2.5	2.76134
3	2		6	18	24				6	2.64706	4.73373
3	1		7	32	30				7	4.70588	5.91716
3	1		8	24	20				8	3.52941	3.94477
3	2		9	33	36				9	4.85294	7.10059
3	1		10	47	51				10	6.91176	10.0592
3	1		11	43	27				11	6.32353	5.32544
3	1		12	30	21				12	4.41176	4.14201
3	2		13	25	18				13	3.67647	3.5503
3	2		14	82	55				14	12.0588	10.8481
3	2		15	256	159				15	37.6471	31.3609
3	2
3	1		GCS data lacking	8	1	9
3	1		Total	680	507
3	2
3	1
3	1		GCS by category	Male	Female
3	1		Mild	53.3824	45.7594
3	2		Moderate	22.5	26.6272
3	1		Severe	24.1176	27.6134
3	2			100	100
3	2
3	2
3	2
3	1
3	1
3	2
3	2
3	1
3	1
3	2
3	1
3	2
3	2
3	1
3	1
3	1
3	1
3	2
3	1
3	2
3	1
3	1
3	1
3	2
3	1
3	2
3	1
3	1
3	1
3	2
3	1
3	2
3	2
3	1
3	2
3	2
3	2
3	1
3	1
3	1
3	2
3	1
3	1
3	1
3	2
3	2
3	2
3	1
3	1
3	1
3	1
3	2
3	1
3	2
3	2
3	2
3	1
3	2
3	1
3	1
3	1
4	1
4	1
4	1
4	1
4	1
4	1
4	2
4	2
4	2
4	1
4	1
4	1
4	1
4	2
4	1
4	1
4	2
4	2
4	2
4	1
4	2
4	2
4	1
4	1
4	1
4	2
4	1
4	1
4	1
4	2
4	2
4	1
4	1
4	1
4	1
4	1
4	1
4	2
4	1
4	2
4	1
5	1
5	2
5	1
5	1
5	1
5	1
5	1
5	1
5	2
5	2
5	1
5	2
5	1
5	2
5	1
5	2
5	2
5	2
5	1
5	2
5	2
5	1
5	2
5	2
5	1
5	2
5	2
5	1
5	1
5	1
5	1
6	2
6	1
6	1
6	1
6	2
6	2
6	2
6	2
6	1
6	2
6	1
6	2
6	2
6	2
6	2
6	1
6	2
6	2
6	2
6	1
6	1
6	1
6	2
6	2
6	1
6	2
6	2
6	2
6	1
6	1
6	2
6	2
6	1
6	1
6	2
6	1
6	2
6	2
6	2
6	1
6	1
6	1
7	2
7	1
7	1
7	1
7	1
7	2
7	2
7	2
7	2
7	2
7	2
7	1
7	1
7	2
7	1
7	2
7	2
7	2
7	2
7	1
7	2
7	1
7	2
7	2
7	2
7	2
7	2
7	2
7	1
7	2
7	1
7	1
7	1
7	1
7	2
7	2
7	1
7	1
7	2
7	2
7	1
7	1
7	2
7	1
7	2
7	1
7	2
7	1
7	2
7	1
7	1
7	1
7	1
7	1
7	1
7	1
7	2
7	2
7	1
7	1
7	1
7	1
8	2
8	1
8	2
8	1
8	2
8	1
8	2
8	1
8	1
8	1
8	1
8	1
8	1
8	1
8	2
8	1
8	1
8	2
8	2
8	1
8	2
8	1
8	2
8	2
8	2
8	2
8	1
8	1
8	1
8	2
8	2
8	2
8	2
8	1
8	1
8	2
8	2
8	1
8	1
8	1
8	1
8	1
8	2
8	2
9	1
9	2
9	2
9	2
9	2
9	2
9	1
9	2
9	2
9	2
9	1
9	1
9	1
9	2
9	1
9	2
9	2
9	1
9	1
9	1
9	1
9	2
9	1
9	2
9	2
9	1
9	2
9	2
9	1
9	1
9	2
9	2
9	2
9	1
9	2
9	2
9	1
9	2
9	1
9	2
9	1
9	2
9	2
9	2
9	2
9	2
9	1
9	2
9	1
9	1
9	1
9	1
9	2
9	1
9	2
9	2
9	1
9	1
9	2
9	2
9	2
9	1
9	1
9	1
9	1
9	1
9	2
9	1
9	1
10	2
10	2
10	2
10	1
10	1
10	1
10	1
10	2
10	1
10	1
10	2
10	1
10	1
10	2
10	2
10	2
10	2
10	1
10	2
10	2
10	2
10	1
10	1
10	2
10	1
10	2
10	1
10	2
10	2
10	1
10	2
10	1
10	1
10	2
10	2
10	2
10	1
10	1
10	2
10	2
10	2
10	1
10	2
10	2
10	1
10	2
10	2
10	2
10	2
10	2
10	1
10	2
10	2
10	2
10	1
10	1
10	1
10	1
10	2
10	1
10	2
10	1
10	2
10	2
10	2
10	1
10	2
10	2
10	1
10	1
10	1
10	1
10	1
10	2
10	1
10	2
10	2
10	1
10	2
10	1
10	2
10	2
10	1
10	1
10	2
10	1
10	1
10	1
10	1
10	2
10	1
10	2
10	2
10	1
10	1
10	1
10	1
10	2
11	1
11	2
11	1
11	1
11	1
11	1
11	2
11	1
11	1
11	2
11	2
11	2
11	2
11	1
11	1
11	2
11	2
11	2
11	2
11	2
11	2
11	1
11	1
11	1
11	1
11	2
11	1
11	2
11	1
11	2
11	2
11	1
11	1
11	1
11	1
11	1
11	2
11	2
11	1
11	1
11	1
11	2
11	1
11	1
11	2
11	1
11	1
11	1
11	2
11	2
11	1
11	2
11	2
11	1
11	2
11	1
11	1
11	1
11	1
11	1
11	2
11	1
11	2
11	1
11	1
11	1
11	1
11	1
11	1
11	1
12	1
12	1
12	2
12	1
12	1
12	1
12	1
12	2
12	2
12	2
12	1
12	1
12	2
12	1
12	1
12	1
12	2
12	1
12	1
12	2
12	1
12	2
12	2
12	1
12	1
12	1
12	2
12	2
12	1
12	1
12	2
12	2
12	2
12	2
12	2
12	1
12	1
12	2
12	1
12	2
12	2
12	1
12	2
12	2
12	1
12	1
12	1
12	1
12	1
12	1
12	1
13	2
13	2
13	2
13	1
13	1
13	2
13	1
13	1
13	1
13	1
13	2
13	2
13	2
13	1
13	1
13	1
13	1
13	2
13	2
13	1
13	2
13	1
13	2
13	2
13	2
13	2
13	1
13	1
13	1
13	1
13	2
13	2
13	1
13	1
13	2
13	1
13	1
13	1
13	2
13	1
13	1
13	1
13	1
14	1
14	1
14	1
14	2
14	1
14	2
14	1
14	1
14	1
14	1
14	1
14	2
14	1
14	1
14	2
14	1
14	2
14	2
14	2
14	1
14	2
14	1
14	2
14	1
14	2
14	1
14	1
14	1
14	1
14	1
14	1
14	1
14	2
14	2
14	1
14	1
14	2
14	1
14	2
14	1
14	2
14	1
14	1
14	2
14	1
14	1
14	2
14	1
14	2
14	1
14	2
14	1
14	1
14	1
14	1
14	1
14	1
14	1
14	2
14	2
14	1
14	1
14	2
14	2
14	2
14	2
14	1
14	1
14	2
14	1
14	2
14	2
14	1
14	1
14	1
14	2
14	1
14	2
14	1
14	1
14	2
14	2
14	2
14	2
14	1
14	1
14	1
14	1
14	2
14	2
14	2
14	2
14	2
14	2
14	1
14	1
14	2
14	2
14	1
14	1
14	1
14	1
14	1
14	2
14	1
14	1
14	1
14	1
14	2
14	2
14	2
14	2
14	2
14	1
14	2
14	2
14	1
14	1
14	1
14	1
14	2
14	2
14	1
14	2
14	1
14	2
14	1
14	1
14	1
14	1
14	1
14	1
14	1
14	1
14	1
14	1
14	2
15	1
15	1
15	1
15	1
15	1
15	1
15	2
15	1
15	2
15	2
15	2
15	2
15	2
15	2
15	2
15	2
15	1
15	2
15	2
15	2
15	1
15	2
15	2
15	1
15	2
15	1
15	1
15	2
15	1
15	1
15	1
15	1
15	1
15	2
15	2
15	1
15	1
15	1
15	1
15	1
15	1
15	1
15	1
15	1
15	1
15	1
15	1
15	2
15	1
15	2
15	1
15	2
15	1
15	1
15	1
15	2
15	2
15	1
15	1
15	1
15	1
15	1
15	1
15	1
15	1
15	2
15	1
15	2
15	2
15	2
15	2
15	2
15	1
15	1
15	2
15	2
15	1
15	1
15	2
15	1
15	1
15	2
15	2
15	1
15	1
15	1
15	2
15	1
15	1
15	1
15	1
15	1
15	2
15	1
15	2
15	1
15	2
15	1
15	1
15	1
15	2
15	2
15	2
15	1
15	2
15	2
15	1
15	2
15	1
15	1
15	2
15	1
15	2
15	1
15	1
15	1
15	1
15	1
15	1
15	1
15	1
15	1
15	1
15	1
15	2
15	1
15	1
15	1
15	2
15	2
15	1
15	1
15	1
15	1
15	2
15	1
15	1
15	2
15	2
15	1
15	1
15	2
15	2
15	1
15	1
15	2
15	1
15	2
15	2
15	1
15	1
15	1
15	1
15	1
15	1
15	1
15	1
15	1
15	1
15	1
15	1
15	1
15	2
15	2
15	2
15	2
15	1
15	2
15	1
15	1
15	2
15	1
15	2
15	1
15	2
15	1
15	2
15	2
15	1
15	1
15	1
15	1
15	1
15	2
15	1
15	1
15	1
15	1
15	2
15	2
15	1
15	2
15	2
15	1
15	1
15	1
15	2
15	1
15	1
15	2
15	1
15	2
15	1
15	1
15	2
15	2
15	2
15	1
15	2
15	1
15	2
15	2
15	1
15	2
15	1
15	1
15	2
15	2
15	2
15	1
15	2
15	1
15	1
15	1
15	1
15	1
15	1
15	1
15	1
15	1
15	1
15	1
15	2
15	1
15	1
15	1
15	2
15	1
15	2
15	2
15	1
15	2
15	1
15	2
15	2
15	1
15	1
15	1
15	1
15	2
15	1
15	2
15	1
15	1
15	2
15	1
15	2
15	2
15	2
15	2
15	1
15	1
15	1
15	2
15	1
15	1
15	2
15	1
15	1
15	1
15	1
15	2
15	2
15	1
15	1
15	1
15	1
15	1
15	2
15	1
15	1
15	1
15	1
15	2
15	1
15	2
15	2
15	2
15	1
15	2
15	2
15	2
15	1
15	1
15	1
15	2
15	2
15	2
15	1
15	1
15	1
15	1
15	1
15	2
15	2
15	1
15	1
15	2
15	1
15	1
15	1
15	2
15	2
15	1
15	2
15	2
15	1
15	1
15	2
15	1
15	2
15	2
15	2
15	2
15	2
15	2
15	1
15	2
15	1
15	2
15	2
15	1
15	1
15	2
15	2
15	2
15	2
15	1
15	1
15	1
15	1
15	1
15	1
15	1
15	2
15	2
15	1
15	1
15	2
15	2
15	1
15	1
15	2
15	1
15	2
15	2
15	1
15	1
15	1
15	2
15	2
15	2
15	1
15	2
15	1
15	1
15	2
15	1
15	1
15	2
15	2
15	1
15	1
15	1
15	2
15	1
15	1
15	1
15	2
15	1
15	1
15	1
15	1
15	1
15	1
15	1
15	1
15	1
15	1
15	1
15	1
15	1
15	2
15	1
15	1
15	2
15	2
15	2
15	1
15	1
15	1
15	1
15	2
15	1
15	1
15	2
15	1
15	1
15	1
15	1
15	1
15	1
15	1
15	1
15	2
	1
	1
	1
	1
	1
	1
	1
	2
	1

## Sheet: GOS on discharge
Gender	Gos_Od	Age		GOS	Male	Female	Total		GOS	1	2	3	4	5	Not available
1	1	72		1	200	154	354		Male	200	67	216	117	77	11
2	1	76		2	67	64	131		Female	154	64	166	77	42	5
1	1	57		3	216	166	382
1	1	39		4	117	77	194		GOS/total w NA data	1	2	3	4	5	Not available
1	1	84		5	77	42	119		Male	29.0698	9.73837	31.3953	17.0058	11.1919	1.59884
2	1	70		Not available	11	5	16		Female	30.315	12.5984	32.6772	15.1575	8.26772	0.984252
2	1	55		Total w non-available data	688	508	1196
1	1	52		Total wo NA data	677	503			GOS/total wo NA data	1	2	3	4	5		GOS/total discharge wo NA data revised	5	4	3	2	1
2	1	77							Male	29.5421	9.8966	31.9055	17.2821	11.3737		Female	8.3499	15.3082	33.002	12.7237	30.6163
2	1	75							Female	30.6163	12.7237	33.002	15.3082	8.3499		Male	11.3737	17.2821	31.9055	9.8966	29.5421
1	1	52
2	1	60
1	1	47
1	1	70
2	1	79
1	1	69
1	1	72
1	1	59
1	1	77
1	1	72
1	1	70
1	1	77
2	1	53
2	1	66
1	1	63
1	1	66
1	1	64
1	1	74
2	1	82
1	1	77
1	1	64
1	1	50
2	1	64
1	1	64
1	1	45
1	1	17
1	1	72
1	1	66
1	1	67
1	1	31
2	1	78
2	1	74
2	1	52
2	1	69
2	1	54
1	1	55
2	1	79
2	1	77
2	1	48
2	1	90
2	1	84
2	1	79
1	1	60
1	1	82
1	1	84
1	1	76
2	1	89
2	1	89
2	1	84
1	1	44
1	1	73
2	1	85
2	1	80
2	1	80
1	1	52
1	1	60
1	1	49
2	1	64
2	1	77
2	1	84
2	1	41
2	1	75
2	1	87
2	1	57
2	1	72
1	1	54
2	1	87
2	1	59
1	1	66
2	1	67
2	1	45
1	1	69
2	1	73
1	1	68
1	1	89
1	1	64
1	1	60
1	1	67
2	1	35
2	1	64
1	1	61
1	1	55
2	1	85
2	1	54
2	1	68
2	1	83
1	1	70
1	1	64
2	1	72
1	1	94
1	1	79
2	1	89
1	1	61
2	1	65
2	1	62
1	1	40
2	1	76
1	1	83
2	1	74
1	1	42
2	1	55
1	1	70
2	1	56
1	1	78
1	1	52
1	1	71
1	1	63
2	1	68
1	1	76
1	1	46
2	1	75
2	1	63
1	1	68
2	1	51
1	1	65
2	1	70
2	1	51
2	1	86
2	1	78
2	1	64
1	1	62
1	1	46
1	1	56
1	1	86
2	1	97
2	1	20
1	1	76
2	1	64
2	1	76
2	1	54
1	1	75
1	1	47
1	1	60
2	1	71
1	1	85
1	1	76
1	1	50
2	1	84
1	1	45
1	1	62
2	1	67
2	1	53
1	1	75
2	1	26
1	1	72
2	1	32
1	1	86
1	1	77
1	1	66
2	1	83
1	1	53
2	1	73
2	1	77
2	1	49
1	1	64
1	1	78
2	1	81
2	1	64
2	1	57
2	1	86
1	1	85
1	1	57
1	1	83
2	1	80
1	1	68
1	1	57
1	1	83
1	1	89
2	1	61
2	1	48
2	1	50
1	1	62
1	1	77
1	1	86
2	1	73
1	1	71
1	1	67
1	1	54
1	1	52
2	1	83
2	1	77
2	1	78
2	1	54
1	1	69
1	1	51
1	1	68
1	1	63
1	1	54
2	1	107
1	1	57
2	1	79
2	1	86
1	1	69
2	1	32
2	1	82
1	1	67
2	1	65
2	1	95
2	1	61
2	1	75
2	1	73
2	1	62
1	1	78
1	1	78
1	1	26
2	1	83
2	1	73
1	1	64
2	1	55
1	1	60
1	1	52
1	1	83
1	1	77
2	1	65
1	1	55
1	1	70
2	1	67
1	1	69
2	1	83
1	1	48
1	1	46
2	1	78
2	1	68
2	1	81
2	1	66
1	1	56
1	1	71
1	1	90
2	1	85
2	1	57
2	1	87
1	1	76
2	1	62
1	1	80
1	1	84
1	1	48
1	1	79
2	1	50
1	1	42
1	1	62
1	1	75
1	1	60
1	1	71
1	1	69
2	1	56
1	1	72
1	1	65
2	1	91
1	1	76
2	1	66
2	1	61
1	1	77
1	1	68
1	1	84
2	1	70
2	1	41
1	1	44
2	1	85
2	1	51
2	1	49
1	1	59
1	1	52
1	1	55
1	1	77
2	1	86
1	1	87
2	1	55
1	1	73
1	1	53
1	1	50
1	1	66
2	1	47
1	1	71
2	1	31
1	1	82
1	1	49
1	1	72
2	1	69
2	1	97
1	1	68
1	1	73
2	1	85
2	1	87
1	1	71
2	1	84
2	1	91
1	1	81
1	1	74
2	1	65
1	1	78
1	1	61
2	1	46
1	1	85
1	1	71
1	1	57
2	1	57
2	1	45
1	1	76
2	1	82
1	1	39
2	1	58
1	1	56
2	1	52
1	1	50
2	1	38
1	1	79
1	1	60
2	1	95
1	1	71
1	1	60
1	1	67
2	1	90
2	1	55
1	1	80
1	1	75
1	1	39
2	1	73
1	1	67
2	1	46
1	1	54
2	1	82
1	1	74
1	1	40
2	1	35
1	1	83
2	1	62
1	1	75
1	1	73
1	1	47
1	1	56
1	1	84
1	1	62
2	1	73
1	1	77
1	1	56
1	1	36
1	1	87
1	1	78
1	1	76
1	1	66
1	1	54
1	1	56
1	1	50
1	1	60
2	2	57
2	2	93
1	2	73
1	2	73
2	2	47
2	2	92
2	2	76
1	2	77
2	2	79
2	2	66
1	2	84
2	2	89
1	2	73
2	2	39
2	2	94
1	2	73
2	2	78
2	2	66
1	2	98
2	2	89
2	2	76
2	2	83
2	2	96
1	2	50
1	2	86
2	2	84
1	2	58
2	2	90
2	2	94
2	2	52
1	2	60
2	2	83
1	2	50
2	2	68
1	2	83
1	2	39
2	2	61
1	2	57
1	2	44
2	2	86
2	2	87
2	2	72
2	2	90
2	2	85
2	2	81
1	2	80
2	2	85
2	2	77
1	2	65
2	2	84
2	2	65
2	2	63
2	2	81
2	2	85
2	2	67
2	2	79
1	2	72
2	2	62
1	2	63
2	2	56
2	2	78
2	2	56
1	2	69
2	2	80
2	2	58
1	2	87
1	2	77
1	2	32
2	2	84
2	2	91
1	2	29
2	2	82
2	2	63
2	2	62
2	2	86
2	2	70
2	2	76
2	2	59
1	2	60
1	2	74
2	2	58
1	2	77
2	2	70
1	2	61
2	2	46
2	2	72
1	2	58
2	2	50
1	2	61
1	2	87
1	2	50
2	2	59
1	2	50
1	2	72
2	2	84
1	2	49
1	2	49
1	2	73
1	2	51
1	2	65
2	2	52
1	2	55
1	2	48
2	2	58
1	2	43
1	2	53
1	2	65
1	2	65
1	2	81
1	2	23
1	2	69
1	2	59
1	2	55
1	2	48
2	2	71
1	2	62
1	2	61
1	2	74
1	2	78
1	2	75
1	2	54
1	2	66
1	2	67
1	2	70
2	2	90
1	2	55
1	2	65
1	2	78
1	2	58
1	2	56
1	2	50
2	3	80
1	3	48
2	3	77
2	3	75
1	3	53
1	3	39
1	3	73
1	3	54
1	3	86
1	3	52
1	3	49
1	3	54
1	3	47
1	3	81
2	3	69
1	3	75
2	3	60
2	3	60
2	3	65
1	3	66
2	3	63
1	3	81
2	3	79
1	3	62
2	3	69
1	3	78
1	3	72
1	3	57
1	3	67
2	3	70
1	3	53
2	3	52
1	3	67
2	3	93
1	3	80
2	3	65
2	3	81
1	3	47
1	3	59
2	3	55
2	3	81
1	3	45
2	3	74
1	3	65
1	3	73
2	3	72
1	3	38
1	3	67
2	3	87
2	3	50
2	3	55
2	3	72
2	3	52
1	3	61
1	3	68
1	3	53
2	3	69
1	3	75
2	3	68
1	3	61
2	3	70
1	3	65
1	3	49
1	3	41
2	3	59
2	3	76
2	3	50
2	3	75
2	3	53
1	3	60
2	3	61
1	3	65
1	3	48
2	3	80
2	3	69
2	3	46
1	3	50
2	3	55
2	3	62
1	3	37
2	3	84
2	3	51
1	3	43
1	3	65
2	3	76
1	3	55
1	3	75
2	3	58
2	3	55
1	3	57
1	3	47
1	3	64
1	3	66
2	3	83
1	3	64
1	3	66
1	3	65
2	3	55
2	3	67
1	3	63
1	3	47
2	3	59
2	3	67
1	3	85
2	3	75
1	3	72
2	3	52
2	3	76
1	3	86
1	3	69
1	3	58
2	3	57
1	3	84
1	3	62
1	3	47
1	3	70
1	3	69
1	3	56
2	3	76
2	3	74
1	3	72
2	3	46
1	3	60
2	3	74
2	3	81
1	3	66
1	3	76
2	3	73
1	3	49
1	3	55
2	3	77
2	3	54
2	3	83
1	3	63
1	3	73
1	3	69
2	3	74
1	3	51
2	3	53
1	3	61
1	3	52
2	3	81
1	3	69
1	3	57
2	3	56
2	3	87
2	3	62
1	3	69
1	3	83
2	3	37
1	3	70
2	3	57
2	3	57
2	3	65
2	3	88
1	3	64
2	3	56
1	3	57
1	3	74
2	3	60
1	3	55
1	3	86
1	3	48
1	3	38
2	3	74
1	3	48
2	3	70
2	3	61
2	3	59
1	3	56
2	3	62
1	3	64
1	3	69
2	3	60
1	3	61
2	3	61
2	3	42
1	3	61
2	3	77
1	3	68
1	3	68
2	3	71
2	3	76
1	3	76
2	3	92
2	3	44
2	3	73
2	3	81
2	3	75
2	3	67
2	3	46
2	3	45
2	3	81
2	3	72
1	3	85
2	3	70
2	3	81
2	3	72
1	3	83
2	3	86
1	3	76
2	3	69
2	3	76
1	3	59
2	3	69
1	3	69
1	3	68
1	3	66
1	3	55
2	3	58
1	3	58
2	3	55
1	3	60
2	3	62
2	3	67
2	3	109
1	3	60
1	3	42
1	3	68
1	3	62
1	3	56
2	3	60
2	3	76
2	3	72
1	3	49
2	3	54
2	3	72
1	3	38
1	3	51
2	3	42
1	3	49
1	3	53
1	3	75
1	3	52
2	3	61
2	3	50
2	3	42
1	3	80
1	3	70
1	3	53
2	3	58
2	3	67
2	3	72
1	3	70
2	3	42
1	3	64
1	3	84
1	3	69
1	3	43
2	3	56
1	3	51
1	3	56
2	3	48
1	3	50
2	3	74
1	3	63
1	3	68
2	3	76
1	3	67
1	3	51
1	3	82
1	3	66
2	3	44
1	3	57
1	3	59
1	3	69
1	3	60
2	3	88
2	3	63
1	3	71
1	3	61
2	3	75
2	3	81
1	3	83
1	3	80
1	3	63
2	3	67
1	3	53
2	3	76
2	3	93
1	3	58
1	3	66
1	3	59
1	3	61
2	3	79
1	3	23
1	3	57
1	3	48
1	3	47
2	3	70
2	3	85
2	3	52
1	3	56
1	3	83
1	3	70
2	3	79
1	3	55
2	3	56
1	3	75
2	3	54
1	3	53
1	3	70
1	3	66
1	3	81
2	3	82
2	3	74
2	3	55
2	3	69
1	3	60
1	3	69
1	3	79
1	3	92
1	3	74
2	3	51
1	3	45
1	3	79
1	3	56
1	3	60
1	3	84
2	3	48
1	3	56
1	3	44
1	3	77
1	3	54
2	3	57
1	3	65
1	3	67
2	3	55
1	3	57
1	3	73
1	3	75
1	3	75
2	3	56
2	3	69
2	3	43
1	3	70
1	3	77
1	3	49
1	3	53
2	3	35
1	3	59
2	3	71
1	3	52
1	3	45
1	3	56
2	3	92
1	3	48
1	3	69
2	3	69
2	3	73
1	3	66
2	3	52
2	3	85
1	3	71
1	3	60
2	3	56
1	3	58
2	3	44
1	3	59
1	3	58
1	3	73
1	3	70
1	3	44
2	3	67
1	3	53
1	3	83
2	3	38
1	3	46
1	3	34
1	3	57
1	3	74
2	3	63
1	3	56
2	3	53
2	3	83
1	3	43
1	3	64
1	3	50
1	3	38
2	3	52
1	3	50
2	3	70
2	4	39
2	4	70
1	4	60
1	4	71
1	4	54
1	4	59
1	4	80
2	4	61
1	4	61
1	4	77
1	4	57
2	4	37
2	4	47
2	4	54
2	4	76
1	4	56
1	4	53
2	4	68
1	4	76
1	4	56
1	4	60
2	4	57
1	4	47
2	4	66
2	4	63
2	4	52
2	4	49
1	4	75
2	4	58
1	4	66
1	4	58
2	4	60
1	4	57
1	4	68
2	4	82
1	4	52
2	4	78
1	4	46
1	4	55
2	4	74
2	4	65
2	4	76
2	4	59
2	4	51
1	4	41
1	4	81
1	4	40
1	4	51
1	4	63
2	4	79
1	4	73
2	4	64
1	4	49
1	4	65
1	4	78
1	4	36
1	4	75
1	4	56
2	4	66
1	4	69
1	4	57
2	4	38
1	4	57
1	4	58
2	4	62
2	4	64
2	4	76
1	4	64
2	4	81
1	4	50
1	4	62
1	4	58
2	4	79
1	4	75
2	4	51
1	4	46
1	4	74
2	4	63
1	4	66
1	4	60
1	4	68
1	4	69
1	4	66
1	4	71
1	4	68
1	4	67
1	4	88
1	4	70
1	4	72
1	4	78
2	4	86
1	4	36
2	4	93
2	4	62
2	4	73
1	4	72
1	4	78
1	4	72
1	4	56
1	4	72
1	4	57
1	4	57
1	4	70
2	4	56
1	4	37
2	4	85
2	4	56
2	4	63
1	4	70
1	4	62
1	4	59
1	4	43
1	4	77
2	4	55
2	4	31
1	4	57
1	4	28
1	4	52
1	4	54
2	4	54
2	4	77
2	4	81
1	4	74
2	4	58
2	4	60
2	4	53
2	4	56
1	4	56
1	4	44
2	4	36
2	4	43
2	4	69
1	4	77
1	4	54
1	4	74
1	4	64
1	4	38
2	4	81
1	4	75
2	4	56
1	4	75
1	4	69
2	4	54
1	4	83
1	4	57
2	4	67
1	4	33
2	4	73
2	4	74
1	4	71
2	4	65
1	4	44
2	4	77
2	4	43
2	4	67
1	4	62
1	4	30
1	4	47
2	4	59
2	4	41
1	4	53
2	4	58
1	4	35
1	4	58
1	4	58
1	4	46
2	4	78
2	4	49
2	4	71
2	4	49
2	4	51
1	4	81
1	4	62
2	4	18
2	4	72
1	4	88
1	4	71
1	4	33
1	4	80
1	4	47
1	4	53
1	4	79
2	4	61
1	4	48
1	4	53
2	4	79
1	4	57
1	4	73
1	4	61
2	4	62
1	4	55
1	4	66
1	4	62
2	4	99
1	5	50
2	5	48
2	5	18
2	5	55
1	5	81
2	5	59
2	5	72
1	5	62
2	5	63
1	5	54
1	5	63
1	5	52
2	5	81
1	5	72
1	5	58
1	5	75
1	5	47
1	5	74
1	5	59
1	5	64
2	5	61
1	5	76
2	5	54
1	5	46
2	5	55
1	5	27
2	5	42
1	5	43
1	5	42
1	5	68
1	5	52
2	5	47
1	5	49
1	5	62
2	5	64
2	5	43
1	5	52
1	5	53
2	5	48
1	5	45
1	5	47
1	5	54
2	5	41
1	5	75
1	5	57
1	5	51
2	5	71
1	5	56
1	5	38
1	5	56
1	5	53
1	5	67
1	5	48
1	5	54
1	5	48
1	5	35
2	5	48
1	5	53
1	5	58
2	5	52
1	5	66
1	5	74
1	5	47
1	5	73
1	5	36
1	5	44
1	5	55
1	5	58
1	5	65
1	5	49
1	5	62
1	5	59
2	5	46
1	5	48
1	5	47
2	5	65
1	5	42
2	5	51
1	5	59
1	5	24
2	5	26
1	5	63
1	5	65
1	5	54
2	5	47
2	5	67
1	5	83
1	5	54
2	5	77
1	5	52
1	5	67
2	5	76
1	5	54
1	5	69
2	5	75
2	5	37
2	5	81
2	5	61
2	5	66
2	5	60
1	5	68
2	5	66
1	5	65
1	5	35
1	5	64
1	5	50
1	5	35
1	5	50
2	5	32
2	5	67
2	5	57
2	5	43
1	5	58
1	5	63
2	5	58
2	5	64
2	5	35
2	5	44
1	5	55
1		74
1		63
1		66
1		79
1		69
1		57
2		51
2		63
2		82
1		58
2		72
1		48
2		62
1		72
1		68
1		52

## Sheet: Weakness
Weakness	Present	Absent		Weakness	Gender	Weakness	Present	Absent	Total
1	806	388		1	1	Male	485	201	686
1				1	2	Female	321	187	508
1				1	1	Data lacking			2
1				1	2	Total	806	388
1				1	2
2				1	1
1				1	1
1				1	2
1				1	1
1				1	1
1				1	2
2				1	1
1				1	1
2				1	2
2				1	2
2				1	1
1				1	1
2				1	2
1				1	1
2				1	2
2				1	1
2				1	1
1				1	1
2				1	1
2				1	1
1				1	2
2				1	2
2				1	1
1				1	1
1				1	1
2				1	1
1				1	2
1				1	1
1				1	1
1				1	1
1				1	2
1				1	1
1				1	1
2				1	1
1				1	1
1				1	2
1				1	2
1				1	2
1				1	1
1				1	2
1				1	2
1				1	1
1				1	1
1				1	2
1				1	2
1				1	2
1				1	2
1				1	2
2				1	1
1				1	2
1				1	1
2				1	2
2				1	1
2				1	2
2				1	1
1				1	1
1				1	2
1				1	1
1				1	1
1				1	2
2				1	1
2				1	1
1				1	2
2				1	2
2				1	1
2				1	1
2				1	2
1				1	2
2				1	1
1				1	2
2				1	1
2				1	2
2				1	1
2				1	1
2				1	1
1				1	1
2				1	1
2				1	1
1				1	2
2				1	2
2				1	1
2				1	1
2				1	2
2				1	1
2				1	1
2				1	2
2				1	1
1				1	1
1				1	1
2				1	1
1				1	2
2				1	1
2				1	1
1				1	2
2				1	2
1				1	1
2				1	1
2				1	1
2				1	1
1				1	2
2				1	1
2				1	1
2				1	1
2				1	1
2				1	1
2				1	1
1				1	1
2				1	1
2				1	2
2				1	1
2				1	1
2				1	1
1				1	1
2				1	2
1				1	1
2				1	2
2				1	2
2				1	1
2				1	1
2				1	1
2				1	1
2				1	1
2				1	2
1				1	2
2				1	1
2				1	1
1				1	1
1				1	2
2				1	2
2				1	1
1				1	1
2				1	1
1				1	1
1				1	2
2				1	2
1				1	2
1				1	2
2				1	2
1				1	2
2				1	1
1				1	2
1				1	2
1				1	2
1				1	1
1				1	2
1				1	1
2				1	1
2				1	2
1				1	1
2				1	2
1				1	1
1				1	2
2				1	1
2				1	2
2				1	1
2				1	1
1				1	2
1				1	1
2				1	1
1				1	1
2				1	2
2				1	1
1				1	1
2				1	1
2				1	2
2				1	1
2				1	1
2				1	2
2				1	2
2				1	1
1				1	1
2				1	1
2				1	2
2				1	2
2				1	1
2				1	2
1				1	1
2				1	1
2				1	2
2				1	1
1				1	1
2				1	2
2				1	2
1				1	2
1				1	1
2				1	2
1				1	2
2				1	1
1				1	1
1				1	1
2				1	2
1				1	2
1				1	1
2				1	1
1				1	2
1				1	1
1				1	2
1				1	1
1				1	1
1				1	1
1				1	2
2				1	1
2				1	1
2				1	1
1				1	2
1				1	2
1				1	1
2				1	1
1				1	1
1				1	1
1				1	1
1				1	1
1				1	2
2				1	1
1				1	1
1				1	2
2				1	1
2				1	2
1				1	2
1				1	1
2				1	1
1				1	1
2				1	1
2				1	1
2				1	2
2				1	1
2				1	2
1				1	1
2				1	1
1				1	1
1				1	2
1				1	1
1				1	2
1				1	2
1				1	2
2				1	2
2				1	2
2				1	1
1				1	1
2				1	1
2				1	2
2				1	2
1				1	1
2				1	2
1				1	2
2				1	1
1				1	1
2				1	1
2				1	1
2				1	2
2				1	2
1				1	2
2				1	1
1				1	1
1				1	1
2				1	1
1				1	2
1				1	1
1				1	1
1				1	1
2				1	1
1				1	1
2				1	2
2				1	2
1				1	1
1				1	2
1				1	2
2				1	1
1				1	1
1				1	2
2				1	1
1				1	2
1				1	2
1				1	1
1				1	1
1				1	2
2				1	1
1				1	2
1				1	2
1				1	2
1				1	2
1				1	1
1				1	2
1				1	2
1				1	1
1				1	2
1				1	1
1				1	2
1				1	1
2				1	1
2				1	2
2				1	2
2				1	1
2				1	2
2				1	1
2				1	1
1				1	2
2				1	1
1				1	2
1				1	1
2				1	1
1				1	1
2				1	1
1				1	2
1				1	1
1				1	2
2				1	2
1				1	1
1				1	2
2				1	1
1				1	1
2				1	1
1				1	1
2				1	1
2				1	2
2				1	2
1				1	1
1				1	2
1				1	1
1				1	1
2				1	1
1				1	1
1				1	2
1				1	1
1				1	1
1				1	1
1				1	1
1				1	1
2				1	1
1				1	2
2				1	1
1				1	1
1				1	1
1				1	2
1				1	2
1				1	2
1				1	1
1				1	1
1				1	1
1				1	2
1				1	1
1				1	1
1				1	1
2				1	2
1				1	1
1				1	2
1				1	2
2				1	2
1				1	1
1				1	1
1				1	1
1				1	1
1				1	2
1				1	2
2				1	1
1				1	1
2				1	1
2				1	1
1				1	1
1				1	2
2				1	2
1				1	1
1				1	2
1				1	1
1				1	1
1				1	1
2				1	1
1				1	1
1				1	1
2				1	1
1				1	1
1				1	1
1				1	1
1				1	1
1				1	1
2				1	1
1				1	2
1				1	2
1				1	1
1				1	2
1				1	2
1				1	1
1				1	1
1				1	1
1				1	2
1				1	1
2				1	2
2				1	1
1				1	1
1				1	2
2				1	1
1				1	1
1				1	2
1				1	2
1				1	1
2				1	1
2				1	1
1				1	1
2				1	1
2				1	2
1				1	1
2				1	1
1				1	1
2				1	2
1				1	1
1				1	2
1				1	1
1				1	1
2				1	2
1				1	2
1				1	2
1				1	1
1				1	1
1				1	2
1				1	1
1				1	2
2				1	1
1				1	2
1				1	2
1				1	2
1				1	2
1				1	1
1				1	1
1				1	1
2				1	1
1				1	1
1				1	1
2				1	2
1				1	1
2				1	1
1				1	1
1				1	2
1				1	1
1				1	2
1				1	1
2				1	2
2				1	2
1				1	1
1				1	1
1				1	1
2				1	1
2				1	1
2				1	2
1				1	2
1				1	2
2				1	1
1				1	1
2				1	2
2				1	1
1				1	1
1				1	2
1				1	2
1				1	2
1				1	2
1				1	2
1				1	1
1				1	2
1				1	1
1				1	2
1				1	1
1				1	1
1				1	1
2				1	1
1				1	2
1				1	2
1				1	1
2				1	2
1				1	2
1				1	2
2				1	1
1				1	1
1				1	1
1				1	1
1				1	1
1				1	2
1				1	2
1				1	2
1				1	2
1				1	1
2				1	2
1				1	2
1				1	1
1				1	1
1				1	1
1				1	1
1				1	2
1				1	1
1				1	1
1				1	2
1				1	1
2				1	2
2				1	1
1				1	2
1				1	1
1				1	1
2				1	2
1				1	2
1				1	1
2				1	1
1				1	1
1				1	1
1				1	2
2				1	2
2				1	2
1				1	2
1				1	2
1				1	2
1				1	1
1				1	1
1				1	2
1				1	2
1				1	1
2				1	2
2				1	2
1				1	2
2				1	1
2				1	2
1				1	1
1				1	2
1				1	1
2				1	2
1				1	2
1				1	2
1				1	1
2				1	2
2				1	2
2				1	1
1				1	2
1				1	2
1				1	2
2				1	1
2				1	2
1				1	1
2				1	1
1				1	1
1				1	1
1				1	2
2				1	2
1				1	1
1				1	2
2				1	1
1				1	2
1				1	2
1				1	1
1				1	2
1				1	2
1				1	2
2				1	2
1				1	1
1				1	2
2				1	2
1				1	1
1				1	1
1				1	1
2				1	1
2				1	1
1				1	1
2				1	1
1				1	1
1				1	2
2				1	1
2				1	2
1				1	2
1				1	1
1				1	1
1				1	2
2				1	2
1				1	2
1				1	1
1				1	2
1				1	1
1				1	2
1				1	2
1				1	1
1				1	2
2				1	1
1				1	1
1				1	1
1				1	1
1				1	2
1				1	2
2				1	2
2				1	1
1				1	1
1				1	1
1				1	2
1				1	1
1				1	1
1				1	1
1				1	2
2				1	2
2				1	2
2				1	2
1				1	1
1				1	2
1				1	1
1				1	1
2				1	1
1				1	1
1				1	1
1				1	2
1				1	2
1				1	2
1				1	1
1				1	1
1				1	2
1				1	2
2				1	2
1				1	1
2				1	2
1				1	2
1				1	1
1				1	1
1				1	2
1				1	1
1				1	2
1				1	1
1				1	1
				1	2
1				1	1
1				1	1
1				1	2
2				1	1
1				1	1
2				1	1
1				1	1
1				1	2
2				1	2
1				1	2
1				1	2
2				1	1
2				1	1
2				1	1
1				1	2
2				1	2
2				1	1
1				1	2
2				1	1
2				1	1
1				1	1
2				1	1
1				1	2
1				1	2
1				1	2
1				1	2
1				1	1
1				1	2
1				1	1
1				1	1
1				1	1
1				1	1
2				1	2
1				1	1
1				1	1
1				1	1
1				1	1
1				1	2
1				1	2
1				1	1
1				1	1
1				1	1
1				1	2
1				1	1
1				1	1
1				1	2
1				1	1
1				1	1
2				1	2
1				1	1
1				1	1
1				1	2
2				1	2
2				1	1
1				1	1
1				1	1
2				1	2
2				1	1
1				1	2
1				1	1
1				1	1
1				1	1
2				1	2
2				1	2
1				1	1
1				1	2
1				1	1
2				1	2
2				1	2
1				1	1
1				1	1
1				1	1
1				1	1
1				1	1
1				1	1
1				1	1
2				1	2
2				1	1
2				1	1
2				1	1
1				1	1
1				1	1
1				1	1
1				1	1
1				1	2
2				1	1
2				1	2
1				1	1
1				1	1
1				1	1
1				1	1
2				1	1
2				1	2
1				1	2
1				1	1
2				1	2
2				1	1
2				1	1
2				1	1
1				1	1
1				1	1
1				1	2
2				1	2
1				1	1
1				1	2
1				1	1
1				1	1
1				1	1
1				1	1
2				1	2
1				1	1
1				1	1
1				1	1
1				1	2
2				1	1
1				1	2
1				1	2
1				1	2
2				1	2
1				1	2
1				1	2
1				1	1
1				1	1
1				1	1
2				1	1
1				1	2
1				1	1
1				1	2
1				1	2
1				1	1
1				1	1
2				1	1
1				1	1
2				1	1
2				1	1
2				1	2
1				1	1
2				1	1
1				1	1
1				1	1
1				1	1
1				1	1
2				1	2
1				1	1
1				1	2
1				1	1
1				1	1
2				1	1
1				1	1
2				1	1
1				1	2
1				1	1
1				1	1
1				1	1
2				1	2
1				1	1
1				1	1
2				1	1
1				1	2
1				1	1
1				1	1
2				1	1
1				1	1
2				1	1
1				1	1
2				1	1
1				1	1
1				1	1
2				1	1
1				1	1
1				1	1
1				1	1
1				1	1
2				1	1
1				1	1
1				1	2
1				1	2
2				1	1
1				1	1
1				1	1
1				1	1
1				1	1
1				2	1
2				2	2
1				2	1
1				2	1
1				2	2
1				2	2
1				2	1
2				2	1
1				2	2
1				2	1
2				2	2
1				2	1
2				2	2
2				2	1
1				2	1
1				2	1
2				2	1
2				2	1
2				2	2
1				2	2
2				2	2
1				2	1
1				2	2
2				2	2
2				2	2
1				2	2
1				2	1
2				2	1
1				2	2
1				2	2
1				2	2
1				2	1
1				2	1
1				2	2
1				2	2
1				2	1
2				2	1
1				2	1
1				2	2
1				2	2
1				2	2
1				2	2
1				2	1
1				2	2
1				2	2
1				2	2
2				2	1
1				2	2
1				2	2
1				2	2
1				2	2
2				2	1
1				2	1
1				2	1
2				2	1
1				2	1
1				2	2
1				2	1
1				2	2
1				2	1
1				2	2
1				2	2
1				2	2
2				2	1
1				2	1
2				2	2
1				2	1
1				2	1
1				2	2
1				2	2
1				2	2
1				2	1
1				2	2
1				2	2
1				2	1
1				2	1
1				2	2
1				2	2
1				2	1
1				2	2
1				2	2
2				2	2
1				2	2
1				2	1
1				2	1
1				2	2
1				2	2
1				2	2
1				2	2
1				2	2
1				2	1
1				2	1
1				2	1
1				2	2
1				2	1
1				2	1
1				2	1
1				2	2
1				2	1
1				2	2
1				2	2
2				2	1
2				2	2
1				2	1
1				2	1
1				2	2
2				2	2
1				2	2
1				2	2
1				2	1
2				2	2
1				2	1
2				2	1
2				2	1
1				2	1
1				2	1
1				2	1
1				2	1
1				2	2
1				2	2
2				2	2
1				2	1
1				2	2
1				2	1
1				2	2
1				2	2
1				2	1
1				2	2
1				2	1
1				2	1
1				2	1
1				2	1
1				2	1
2				2	2
1				2	1
1				2	2
1				2	2
1				2	1
1				2	2
1				2	1
2				2	2
1				2	1
1				2	1
1				2	1
1				2	2
1				2	2
1				2	2
1				2	1
1				2	2
1				2	1
1				2	1
1				2	1
1				2	1
1				2	2
1				2	1
2				2	1
1				2	1
1				2	2
1				2	2
2				2	1
1				2	1
2				2	2
1				2	2
1				2	2
2				2	2
2				2	1
1				2	1
1				2	2
1				2	2
1				2	1
1				2	2
1				2	2
1				2	1
1				2	1
2				2	1
1				2	1
2				2	2
1				2	1
2				2	2
1				2	1
1				2	1
1				2	2
1				2	1
1				2	1
1				2	1
1				2	1
2				2	1
1				2	1
1				2	1
2				2	1
2				2	2
1				2	1
1				2	2
1				2	1
1				2	1
1				2	1
2				2	2
1				2	1
1				2	2
1				2	1
1				2	1
1				2	2
1				2	1
1				2	1
2				2	1
1				2	2
1				2	2
1				2	1
2				2	1
1				2	2
2				2	2
1				2	2
1				2	2
2				2	1
1				2	2
1				2	1
1				2	1
1				2	1
1				2	2
1				2	2
1				2	2
1				2	2
1				2	2
1				2	2
1				2	1
1				2	2
2				2	2
2				2	1
1				2	1
1				2	1
1				2	1
1				2	1
2				2	2
2				2	2
1				2	2
2				2	2
1				2	2
1				2	1
1				2	2
1				2	2
1				2	1
2				2	2
1				2	2
1				2	2
1				2	2
1				2	2
1				2	2
1				2	1
2				2	1
1				2	2
1				2	1
1				2	2
1				2	1
2				2	1
1				2	1
1				2	1
2				2	1
1				2	1
2				2	1
2				2	2
1				2	2
1				2	1
2				2	2
1				2	1
1				2	2
1				2	2
2				2	2
2				2	1
2				2	1
2				2	1
1				2	2
1				2	2
1				2	2
2				2	1
2				2	2
1				2	1
1				2	1
2				2	2
2				2	2
1				2	1
2				2	1
1				2	2
2				2	2
2				2	1
2				2	2
2				2	1
2				2	2
1				2	1
1				2	2
2				2	2
1				2	2
1				2	2
2				2	1
1				2	1
1				2	2
1				2	1
2				2	1
1				2	2
1				2	1
1				2	2
1				2	1
1				2	1
1				2	2
1				2	2
2				2	2
1				2	2
1				2	1
1				2	1
2				2	1
1				2	2
2				2	2
1				2	2
1				2	2
1				2	2
1				2	2
1				2	1
2				2	1
1				2	2
1				2	2
1				2	1
1				2	2
1				2	2
2				2	1
1				2	1
1				2	1
1				2	1
1				2	2
2				2	2
2				2	2
2				2	1
1				2	2
1				2	1
1				2	1
2				2	1
1				2	2
2				2	1
2				2	1
1				2	2
2				2	2
1				2	2
2				2	1
1				2	2
1				2	2
1				2	2
2				2	2
1				2	2
1				2	1
1				2	2
1				2	2
1				2	1
1				2	1
1				2	1
1				2	1
2				2	1
2				2	1
1				2	2
1				2	1
1				2	1
2				2	1
2				2	2
1				2	1
2				2	1
2				2	1
1				2	2
				2	2
2				2	1
1				2	1
1				2	1
1				2	1
1				2	1
1				2	1
1				2	1
2				2	2
1				2	1
2				2	2
2				2	1
2				2	1
1				2	2
1				2	1
1				2	1
2				2	1
1				2	1
2				2	1
2				2	2
1				2	1
1				2	1
1				2	1
2				2	2
1					1
1					1

## Sheet: Ethnicity
	Total	Male	Female
Chinese	995	572	423
Malay	130	75	55
Indian	39	23	16
Others	30	18	12

## Sheet: Clot location
	Male	Female
Clot location	688	505
Deep	456	319
Lobar	98	84
Brainstem	53	37
Cerebellar	55	45
Intraventricular	16	8
Multiple clots	10	12
